# Supplementary material for: (E)-3-[4-(Dodec­yloxy)phen­yl]-1-(2-hydroxy­phen­yl)prop-2-en-1-one
Source: Acta Crystallogr Sect E Struct Rep Online. 2009 Apr 25;65(Pt 5):o1133–4. doi: 10.1107/S1600536809014925 (PMC2977806; doi:10.1107/S1600536809014925)
Supplement: Supplementary file 1 [file e-65-o1133-sup1.cif]

##############################################################################
###                                                                        ###
###        Electronic paper (Acta Crystallographica Section E)             ###
###                                                                        ###
##############################################################################
#                                                                            #
# This CIF contains the data in a paper accepted for publication in Acta     #
# Crystallographica Section E. It conforms to the requirements of Notes      #
# for Authors for Section E, and has been peer reviewed under the auspices   #
# of the IUCr Commission on Journals.                                        #
#                                                                            #
# Full details of the Crystallographic Information File format               #
# are given in the paper "The Crystallographic Information File (CIF):       #
# a New Standard Archive File for Crystallography" by S. R. Hall, F. H.      #
# Allen and I. D. Brown [Acta Cryst. (1991), A47, 655-685].                  #
#                                                                            #
# The current version of the core CIF dictionary is obtainable from          #
# ftp://ftp.iucr.org/pub/cif_core.dic. The current version number is 2.4.    #
#                                                                            #
# Software is freely available for graphical display of the structure(s) in  #
# this CIF.  For information consult the CIF home page http://www.iucr.org/  #
# cif/home.html                                                              #
#                                                                            #
# This file may be used for bona fide research purposes within the           #
# scientific community so long as proper attribution is given to the journal # 
# article from which it was obtained.                                        #
#                                                                            #
##############################################################################
                                             
data_global
_audit_creation_method     'form.cif (version 2.0)'
_journal_data_validation_number     ?
_journal_date_recd_electronic     2009-04-01
_journal_date_accepted     2009-04-22
_journal_name_full     'Acta Crystallographica, Section E'
_journal_year     2009
_journal_volume     65
_journal_issue      5
_journal_page_first     o1133
_journal_page_last     o1134
_journal_paper_category     QO
_journal_coeditor_code     LH2802
_publ_contact_author_name     'Ibrahim Abdul Razak'
_publ_contact_author_address
;
      X-ray Crystallography Unit
      School of Physics
      Universiti Sains Malaysia
      11800 USM, Penang
      MALAYSIA
;
_publ_contact_author_email     'arazaki@usm.my'
_publ_contact_author_fax     '604 6579150'
_publ_contact_author_phone     '604 6533438'
_publ_section_title
;
(<i>E</i>)-3-[4-(Dodecyloxy)phenyl]-1-(2-hydroxyphenyl)prop-2-en-1-one
;
loop_
    _publ_author_name
    _publ_author_footnote
    _publ_author_address
    'Ibrahim Abdul Razak'
;
Thomson Reuters ResearcherID: A-5599-2009.
;
;     X-ray Crystallography Unit
      School of Physics
      Universiti Sains Malaysia
      11800 USM, Penang
      Malaysia
;
    'Hoong-Kun Fun'
;
Additional correspondence author, e-mail: hkfun@usm.my;
Thomson Reuters ResearcherID: A-3561-2009.
;
;
      X-ray Crystallography Unit
      School of Physics
      Universiti Sains Malaysia
      11800 USM, Penang
      Malaysia
;
    'Zainab Ngaini' ?
;     Department of Chemistry
      Faculty of Resource Science and Technology
      Universiti Malaysia Sarawak
      94300 Kota Samarahan, Sarawak
      Malaysia
;
    'Siti Muhaini Haris Fadzillah' ?
;     Department of Chemistry
      Faculty of Resource Science and Technology
      Universiti Malaysia Sarawak
      94300 Kota Samarahan, Sarawak
      Malaysia
;
    'Hasnain Hussain' ?
;     Department of Molecular Biology
      Faculty of Resource Science and Technology
      Universiti Malaysia Sarawak
      94300 Kota Samarahan, Sarawak
      Malaysia
;
data_I
_audit_creation_method     SHELXL-97
_chemical_name_systematic
;
(<i>E</i>)-3-[4-(Dodecyloxy)phenyl]-1-(2-hydroxyphenyl)prop-2-en-1-one
;
_chemical_name_common     ?
_chemical_formula_moiety     'C27 H36 O3'
_chemical_formula_sum     'C27 H36 O3'
_chemical_formula_iupac     'C27 H36 O3'
_chemical_formula_weight     408.56
_chemical_melting_point     ?
_symmetry_cell_setting     'Triclinic'
_symmetry_space_group_name_H-M     'P -1'
_symmetry_space_group_name_Hall     '-P 1'
loop_
    _symmetry_equiv_pos_as_xyz
    'x, y, z'
    '-x, -y, -z'
_cell_length_a     7.4953(6)
_cell_length_b     13.4714(9)
_cell_length_c     23.7874(18)
_cell_angle_alpha     75.116(4)
_cell_angle_beta     83.876(5)
_cell_angle_gamma     84.669(5)
_cell_volume     2302.7(3)
_cell_formula_units_Z     4
_cell_measurement_reflns_used     3668
_cell_measurement_theta_min     2.67
_cell_measurement_theta_max     28.02
_cell_measurement_temperature     100
_exptl_crystal_description     'needle'
_exptl_crystal_colour     'yellow'
_exptl_crystal_size_max     0.548
_exptl_crystal_size_mid     0.132
_exptl_crystal_size_min     0.061
_exptl_crystal_density_diffrn     1.179
_exptl_crystal_density_meas     ?
_exptl_crystal_density_method     'not measured'
_exptl_crystal_F_000     888
_exptl_absorpt_coefficient_mu     0.075
_exptl_absorpt_correction_type     multi-scan
_exptl_absorpt_process_details     '(SADABS; Bruker, 2005)'
_exptl_absorpt_correction_T_min     0.9602
_exptl_absorpt_correction_T_max     0.9955
_exptl_special_details
;
The crystal was placed in the cold stream of an Oxford Cryosystems Cobra
open-flow nitrogen cryostat (Cosier & Glazer, 1986) operating at 100.0(1) K.
;
_diffrn_ambient_temperature     100
_diffrn_radiation_type     'MoK\a'
_diffrn_radiation_wavelength     0.71073
_diffrn_radiation_source     'sealed tube'
_diffrn_radiation_monochromator     'graphite'
_diffrn_measurement_device_type     'Bruker APEXII'
_diffrn_measurement_method     '\p and \w'
_diffrn_detector_area_resol_mean     ?
_diffrn_reflns_number     8571
_diffrn_reflns_av_R_equivalents     0.0000
_diffrn_reflns_av_sigmaI/netI     0.0947
_diffrn_reflns_theta_min     0.89
_diffrn_reflns_theta_max     25.53
_diffrn_reflns_theta_full     25.53
_diffrn_measured_fraction_theta_max     0.997
_diffrn_measured_fraction_theta_full     0.997
_diffrn_reflns_limit_h_min     -8
_diffrn_reflns_limit_h_max     9
_diffrn_reflns_limit_k_min     -16
_diffrn_reflns_limit_k_max     16
_diffrn_reflns_limit_l_min     -28
_diffrn_reflns_limit_l_max     28
_diffrn_standards_number     0
_diffrn_standards_interval_count     0
_diffrn_standards_interval_time     0
_diffrn_standards_decay_%     0
_refine_special_details
;
Refinement of <i>F</i>^2^ against ALL reflections. The weighted <i>R</i>-factor
<i>wR</i> and goodness of fit <i>S</i> are based on <i>F</i>^2^, conventional
<i>R</i>-factors <i>R</i> are based on <i>F</i>, with <i>F</i> set to zero for
negative <i>F</i>^2^. The threshold expression of <i>F</i>^2^ >
\s(<i>F</i>^2^) is used only for calculating <i>R</i>-factors(gt) <i>etc</i>.
and is not relevant to the choice of reflections for refinement.
<i>R</i>-factors based on <i>F</i>^2^ are statistically about twice as large
as those based on <i>F</i>, and <i>R</i>- factors based on ALL data will be
even larger.
;
_reflns_number_total     8571
_reflns_number_gt     4737
_reflns_threshold_expression     I>2\s(I)
_refine_ls_structure_factor_coef     Fsqd
_refine_ls_matrix_type     full
_refine_ls_R_factor_all     0.1411
_refine_ls_R_factor_gt     0.0686
_refine_ls_wR_factor_gt     0.1559
_refine_ls_wR_factor_ref     0.2059
_refine_ls_goodness_of_fit_ref     1.033
_refine_ls_restrained_S_all     1.033
_refine_ls_number_reflns     8571
_refine_ls_number_parameters     546
_refine_ls_number_restraints     0
_refine_ls_hydrogen_treatment     constr
_refine_ls_weighting_scheme     calc
_refine_ls_weighting_details
          'calc w=1/[\s^2^(Fo^2^)+(0.0924P)^2^+0.763P] where P=(Fo^2^+2Fc^2^)/3'
_atom_sites_solution_hydrogens     geom
_atom_sites_solution_primary     direct
_atom_sites_solution_secondary     difmap
_refine_ls_shift/su_max     0.000
_refine_ls_shift/su_mean     0.000
_refine_diff_density_max     0.290
_refine_diff_density_min     -0.300
_refine_ls_extinction_method     none
_refine_ls_extinction_coef     ?
loop_
    _atom_type_symbol
    _atom_type_description
    _atom_type_scat_dispersion_real
    _atom_type_scat_dispersion_imag
    _atom_type_scat_source
    'C' 'C' 0.0033 0.0016
                         'International Tables Vol C Tables 4.2.6.8 and 6.1.1.4'
    'H' 'H' 0.0000 0.0000
                         'International Tables Vol C Tables 4.2.6.8 and 6.1.1.4'
    'O' 'O' 0.0106 0.0060
                         'International Tables Vol C Tables 4.2.6.8 and 6.1.1.4'
_computing_data_collection     'APEX2 (Bruker, 2005)'
_computing_cell_refinement     'SAINT (Bruker, 2005)'
_computing_data_reduction     'SAINT (Bruker, 2005)'
_computing_structure_solution     'SHELXTL (Sheldrick, 2008)'
_computing_structure_refinement     'SHELXTL (Sheldrick, 2008)'
_computing_molecular_graphics     'SHELXTL (Sheldrick, 2008)'
_computing_publication_material     'SHELXTL (Sheldrick, 2008)'
loop_
    _atom_site_type_symbol
    _atom_site_label
    _atom_site_fract_x
    _atom_site_fract_y
    _atom_site_fract_z
    _atom_site_U_iso_or_equiv
    _atom_site_adp_type
    _atom_site_calc_flag
    _atom_site_refinement_flags
    _atom_site_occupancy
    _atom_site_disorder_assembly
    _atom_site_disorder_group
    O O1A 0.6765(4) 0.69790(18) 0.78918(11) 0.0307(6) Uani d . 1 . .
    H H1A 0.6609 0.6985 0.7555 0.046 Uiso calc R 1 . .
    O O2A 0.6335(3) 0.62359(18) 0.70527(11) 0.0290(6) Uani d . 1 . .
    O O3A 0.6291(3) 0.19687(18) 0.50595(10) 0.0255(6) Uani d . 1 . .
    C C1A 0.6917(5) 0.5994(3) 0.82144(16) 0.0249(8) Uani d . 1 . .
    C C2A 0.7137(5) 0.5837(3) 0.88068(16) 0.0273(9) Uani d . 1 . .
    H H2AA 0.7158 0.6397 0.8966 0.033 Uiso calc R 1 . .
    C C3A 0.7324(5) 0.4852(3) 0.91544(16) 0.0294(9) Uani d . 1 . .
    H H3AA 0.7456 0.4751 0.9550 0.035 Uiso calc R 1 . .
    C C4A 0.7320(5) 0.4007(3) 0.89221(15) 0.0288(9) Uani d . 1 . .
    H H4AA 0.7469 0.3344 0.9159 0.035 Uiso calc R 1 . .
    C C5A 0.7094(5) 0.4154(3) 0.83407(15) 0.0256(8) Uani d . 1 . .
    H H5AA 0.7088 0.3585 0.8187 0.031 Uiso calc R 1 . .
    C C6A 0.6871(4) 0.5145(3) 0.79750(15) 0.0210(8) Uani d . 1 . .
    C C7A 0.6563(4) 0.5329(3) 0.73494(15) 0.0220(8) Uani d . 1 . .
    C C8A 0.6552(5) 0.4480(3) 0.70683(15) 0.0235(8) Uani d . 1 . .
    H H8AA 0.6597 0.3802 0.7291 0.028 Uiso calc R 1 . .
    C C9A 0.6477(4) 0.4687(3) 0.64905(15) 0.0231(8) Uani d . 1 . .
    H H9AA 0.6432 0.5381 0.6297 0.028 Uiso calc R 1 . .
    C C10A 0.6455(4) 0.3974(3) 0.61220(15) 0.0214(8) Uani d . 1 . .
    C C11A 0.6156(5) 0.2928(3) 0.63470(15) 0.0230(8) Uani d . 1 . .
    H H11A 0.5988 0.2660 0.6749 0.028 Uiso calc R 1 . .
    C C12A 0.6109(4) 0.2297(3) 0.59822(15) 0.0221(8) Uani d . 1 . .
    H H12A 0.5905 0.1606 0.6139 0.027 Uiso calc R 1 . .
    C C13A 0.6362(4) 0.2674(3) 0.53777(15) 0.0203(8) Uani d . 1 . .
    C C14A 0.6673(5) 0.3704(3) 0.51432(15) 0.0229(8) Uani d . 1 . .
    H H14A 0.6862 0.3961 0.4741 0.028 Uiso calc R 1 . .
    C C15A 0.6698(5) 0.4344(3) 0.55132(15) 0.0233(8) Uani d . 1 . .
    H H15A 0.6882 0.5037 0.5354 0.028 Uiso calc R 1 . .
    C C16A 0.6352(5) 0.2302(3) 0.44325(15) 0.0236(8) Uani d . 1 . .
    H H16A 0.7410 0.2680 0.4277 0.028 Uiso calc R 1 . .
    H H16B 0.5292 0.2746 0.4313 0.028 Uiso calc R 1 . .
    C C17A 0.6417(5) 0.1341(3) 0.42151(15) 0.0252(8) Uani d . 1 . .
    H H17A 0.5401 0.0951 0.4406 0.030 Uiso calc R 1 . .
    H H17B 0.7502 0.0923 0.4334 0.030 Uiso calc R 1 . .
    C C18A 0.6386(5) 0.1513(3) 0.35641(15) 0.0233(8) Uani d . 1 . .
    H H18A 0.7441 0.1861 0.3368 0.028 Uiso calc R 1 . .
    H H18B 0.5331 0.1953 0.3437 0.028 Uiso calc R 1 . .
    C C19A 0.6354(5) 0.0500(3) 0.33918(15) 0.0240(8) Uani d . 1 . .
    H H19A 0.7360 0.0046 0.3550 0.029 Uiso calc R 1 . .
    H H19B 0.5261 0.0178 0.3575 0.029 Uiso calc R 1 . .
    C C20A 0.6443(5) 0.0575(3) 0.27412(15) 0.0255(8) Uani d . 1 . .
    H H20A 0.7542 0.0885 0.2554 0.031 Uiso calc R 1 . .
    H H20B 0.5437 0.1023 0.2578 0.031 Uiso calc R 1 . .
    C C21A 0.6396(5) -0.0469(3) 0.26067(15) 0.0252(8) Uani d . 1 . .
    H H21A 0.7325 -0.0935 0.2806 0.030 Uiso calc R 1 . .
    H H21B 0.5246 -0.0746 0.2764 0.030 Uiso calc R 1 . .
    C C22A 0.6664(5) -0.0442(3) 0.19601(15) 0.0246(8) Uani d . 1 . .
    H H22A 0.7767 -0.0116 0.1794 0.029 Uiso calc R 1 . .
    H H22B 0.5678 -0.0025 0.1765 0.029 Uiso calc R 1 . .
    C C23A 0.6765(5) -0.1509(3) 0.18409(15) 0.0251(8) Uani d . 1 . .
    H H23A 0.7717 -0.1936 0.2051 0.030 Uiso calc R 1 . .
    H H23B 0.5641 -0.1823 0.1992 0.030 Uiso calc R 1 . .
    C C24A 0.7112(5) -0.1494(3) 0.11987(15) 0.0265(9) Uani d . 1 . .
    H H24A 0.8193 -0.1139 0.1041 0.032 Uiso calc R 1 . .
    H H24B 0.6119 -0.1105 0.0993 0.032 Uiso calc R 1 . .
    C C25A 0.7332(5) -0.2558(3) 0.10808(15) 0.0276(9) Uani d . 1 . .
    H H25A 0.8331 -0.2946 0.1284 0.033 Uiso calc R 1 . .
    H H25B 0.6254 -0.2915 0.1240 0.033 Uiso calc R 1 . .
    C C26A 0.7664(5) -0.2538(3) 0.04410(15) 0.0288(9) Uani d . 1 . .
    H H26A 0.8748 -0.2187 0.0282 0.035 Uiso calc R 1 . .
    H H26B 0.6671 -0.2145 0.0237 0.035 Uiso calc R 1 . .
    C C27A 0.7868(6) -0.3608(3) 0.03238(16) 0.0336(10) Uani d . 1 . .
    H H27A 0.8210 -0.3548 -0.0084 0.050 Uiso calc R 1 . .
    H H27B 0.6745 -0.3925 0.0431 0.050 Uiso calc R 1 . .
    H H27C 0.8778 -0.4023 0.0551 0.050 Uiso calc R 1 . .
    O O1B 0.1478(4) -0.19486(18) 0.21550(11) 0.0324(7) Uani d . 1 . .
    H H1B 0.1245 -0.1949 0.2500 0.049 Uiso calc R 1 . .
    O O2B 0.0945(3) -0.11900(18) 0.30324(11) 0.0290(6) Uani d . 1 . .
    O O3B 0.1502(3) 0.30711(17) 0.50023(10) 0.0251(6) Uani d . 1 . .
    C C1B 0.1699(5) -0.0980(3) 0.18370(16) 0.0248(8) Uani d . 1 . .
    C C2B 0.2029(5) -0.0831(3) 0.12353(17) 0.0296(9) Uani d . 1 . .
    H H2BA 0.2081 -0.1390 0.1071 0.036 Uiso calc R 1 . .
    C C3B 0.2280(5) 0.0137(3) 0.08821(17) 0.0328(10) Uani d . 1 . .
    H H3BA 0.2487 0.0230 0.0480 0.039 Uiso calc R 1 . .
    C C4B 0.2224(5) 0.0976(3) 0.11249(16) 0.0310(9) Uani d . 1 . .
    H H4BA 0.2395 0.1631 0.0886 0.037 Uiso calc R 1 . .
    C C5B 0.1917(5) 0.0837(3) 0.17155(16) 0.0252(8) Uani d . 1 . .
    H H5BA 0.1892 0.1402 0.1874 0.030 Uiso calc R 1 . .
    C C6B 0.1638(4) -0.0137(3) 0.20895(16) 0.0224(8) Uani d . 1 . .
    C C7B 0.1286(4) -0.0313(3) 0.27275(15) 0.0224(8) Uani d . 1 . .
    C C8B 0.1362(4) 0.0522(3) 0.30173(15) 0.0230(8) Uani d . 1 . .
    H H8BA 0.1448 0.1195 0.2794 0.028 Uiso calc R 1 . .
    C C9B 0.1308(4) 0.0320(3) 0.35977(15) 0.0217(8) Uani d . 1 . .
    H H9BA 0.1227 -0.0367 0.3796 0.026 Uiso calc R 1 . .
    C C10B 0.1359(5) 0.1032(3) 0.39596(15) 0.0231(8) Uani d . 1 . .
    C C11B 0.1184(5) 0.2102(3) 0.37436(15) 0.0234(8) Uani d . 1 . .
    H H11B 0.1037 0.2379 0.3350 0.028 Uiso calc R 1 . .
    C C12B 0.1225(5) 0.2748(3) 0.41016(16) 0.0258(9) Uani d . 1 . .
    H H12B 0.1100 0.3457 0.3949 0.031 Uiso calc R 1 . .
    C C13B 0.1452(5) 0.2351(3) 0.46948(16) 0.0230(8) Uani d . 1 . .
    C C14B 0.1622(5) 0.1297(3) 0.49237(16) 0.0249(8) Uani d . 1 . .
    H H14B 0.1760 0.1024 0.5319 0.030 Uiso calc R 1 . .
    C C15B 0.1585(5) 0.0651(3) 0.45546(16) 0.0259(9) Uani d . 1 . .
    H H15B 0.1713 -0.0057 0.4708 0.031 Uiso calc R 1 . .
    C C16B 0.1390(5) 0.2755(3) 0.56305(15) 0.0237(8) Uani d . 1 . .
    H H16C 0.2351 0.2240 0.5761 0.028 Uiso calc R 1 . .
    H H16D 0.0247 0.2466 0.5783 0.028 Uiso calc R 1 . .
    C C17B 0.1564(5) 0.3710(3) 0.58335(15) 0.0247(8) Uani d . 1 . .
    H H17C 0.0658 0.4232 0.5666 0.030 Uiso calc R 1 . .
    H H17D 0.2732 0.3969 0.5684 0.030 Uiso calc R 1 . .
    C C18B 0.1366(5) 0.3554(3) 0.64911(15) 0.0245(8) Uani d . 1 . .
    H H18C 0.2292 0.3050 0.6663 0.029 Uiso calc R 1 . .
    H H18D 0.0206 0.3289 0.6646 0.029 Uiso calc R 1 . .
    C C19B 0.1520(5) 0.4559(3) 0.66580(15) 0.0249(8) Uani d . 1 . .
    H H19C 0.2613 0.4858 0.6457 0.030 Uiso calc R 1 . .
    H H19D 0.0517 0.5031 0.6515 0.030 Uiso calc R 1 . .
    C C20B 0.1549(5) 0.4484(3) 0.73017(15) 0.0231(8) Uani d . 1 . .
    H H20C 0.2600 0.4055 0.7444 0.028 Uiso calc R 1 . .
    H H20D 0.0492 0.4153 0.7510 0.028 Uiso calc R 1 . .
    C C21B 0.1587(5) 0.5525(3) 0.74315(15) 0.0248(8) Uani d . 1 . .
    H H21C 0.0480 0.5927 0.7321 0.030 Uiso calc R 1 . .
    H H21D 0.2572 0.5882 0.7189 0.030 Uiso calc R 1 . .
    C C22B 0.1799(5) 0.5491(3) 0.80653(15) 0.0255(8) Uani d . 1 . .
    H H22C 0.0780 0.5170 0.8307 0.031 Uiso calc R 1 . .
    H H22D 0.2875 0.5063 0.8184 0.031 Uiso calc R 1 . .
    C C23B 0.1928(5) 0.6542(3) 0.81750(15) 0.0262(8) Uani d . 1 . .
    H H23C 0.0837 0.6963 0.8067 0.031 Uiso calc R 1 . .
    H H23D 0.2924 0.6871 0.7924 0.031 Uiso calc R 1 . .
    C C24B 0.2195(5) 0.6512(3) 0.88035(15) 0.0262(8) Uani d . 1 . .
    H H24C 0.3210 0.6032 0.8925 0.031 Uiso calc R 1 . .
    H H24D 0.1137 0.6252 0.9049 0.031 Uiso calc R 1 . .
    C C25B 0.2525(5) 0.7555(3) 0.89035(15) 0.0276(9) Uani d . 1 . .
    H H25C 0.3601 0.7808 0.8666 0.033 Uiso calc R 1 . .
    H H25D 0.1524 0.8041 0.8774 0.033 Uiso calc R 1 . .
    C C26B 0.2743(5) 0.7519(3) 0.95361(15) 0.0281(9) Uani d . 1 . .
    H H26C 0.3818 0.7090 0.9654 0.034 Uiso calc R 1 . .
    H H26D 0.1724 0.7200 0.9779 0.034 Uiso calc R 1 . .
    C C27B 0.2879(6) 0.8576(3) 0.96430(17) 0.0361(10) Uani d . 1 . .
    H H27D 0.3122 0.8498 1.0041 0.054 Uiso calc R 1 . .
    H H27E 0.1764 0.8979 0.9570 0.054 Uiso calc R 1 . .
    H H27F 0.3835 0.8915 0.9386 0.054 Uiso calc R 1 . .
loop_
    _atom_site_aniso_label
    _atom_site_aniso_U_11
    _atom_site_aniso_U_22
    _atom_site_aniso_U_33
    _atom_site_aniso_U_12
    _atom_site_aniso_U_13
    _atom_site_aniso_U_23
    O1A 0.0346(16) 0.0267(14) 0.0343(16) -0.0020(11) -0.0117(13) -0.0102(12)
    O2A 0.0320(15) 0.0243(14) 0.0325(15) -0.0041(11) -0.0084(12) -0.0074(11)
    O3A 0.0314(15) 0.0256(14) 0.0220(14) -0.0052(11) -0.0045(11) -0.0081(11)
    C1A 0.0151(19) 0.027(2) 0.033(2) -0.0025(15) -0.0031(16) -0.0072(17)
    C2A 0.022(2) 0.031(2) 0.034(2) -0.0024(16) -0.0058(17) -0.0160(17)
    C3A 0.025(2) 0.043(2) 0.023(2) -0.0046(17) -0.0076(17) -0.0121(18)
    C4A 0.032(2) 0.029(2) 0.025(2) -0.0052(17) -0.0047(17) -0.0054(16)
    C5A 0.025(2) 0.027(2) 0.027(2) -0.0053(16) -0.0017(16) -0.0102(16)
    C6A 0.0143(18) 0.027(2) 0.024(2) -0.0053(15) -0.0010(15) -0.0078(16)
    C7A 0.0136(18) 0.025(2) 0.027(2) -0.0029(14) -0.0030(15) -0.0055(16)
    C8A 0.020(2) 0.024(2) 0.027(2) -0.0006(15) -0.0037(16) -0.0048(16)
    C9A 0.0148(19) 0.025(2) 0.029(2) -0.0038(14) -0.0057(16) -0.0032(16)
    C10A 0.0111(18) 0.028(2) 0.028(2) -0.0022(14) -0.0037(15) -0.0102(16)
    C11A 0.0179(19) 0.029(2) 0.023(2) -0.0024(15) -0.0054(15) -0.0049(16)
    C12A 0.0167(19) 0.0210(19) 0.028(2) -0.0016(14) -0.0059(15) -0.0042(16)
    C13A 0.0132(18) 0.0224(19) 0.029(2) 0.0012(14) -0.0062(15) -0.0130(16)
    C14A 0.022(2) 0.027(2) 0.021(2) -0.0014(15) -0.0082(16) -0.0062(16)
    C15A 0.0210(19) 0.0197(19) 0.029(2) -0.0052(15) -0.0059(16) -0.0035(15)
    C16A 0.022(2) 0.026(2) 0.025(2) -0.0033(15) -0.0034(16) -0.0098(16)
    C17A 0.022(2) 0.030(2) 0.025(2) -0.0019(16) -0.0032(16) -0.0084(16)
    C18A 0.021(2) 0.025(2) 0.026(2) -0.0010(15) -0.0059(16) -0.0073(16)
    C19A 0.021(2) 0.026(2) 0.025(2) -0.0035(15) -0.0063(16) -0.0045(16)
    C20A 0.020(2) 0.030(2) 0.028(2) -0.0011(16) -0.0066(16) -0.0077(16)
    C21A 0.024(2) 0.0225(19) 0.031(2) -0.0004(15) -0.0100(17) -0.0057(16)
    C22A 0.022(2) 0.028(2) 0.026(2) -0.0028(15) -0.0058(16) -0.0092(16)
    C23A 0.021(2) 0.027(2) 0.027(2) 0.0012(15) -0.0087(16) -0.0061(16)
    C24A 0.026(2) 0.029(2) 0.025(2) -0.0020(16) -0.0028(16) -0.0075(16)
    C25A 0.026(2) 0.030(2) 0.028(2) -0.0037(16) -0.0076(17) -0.0067(16)
    C26A 0.032(2) 0.029(2) 0.026(2) -0.0017(17) -0.0053(17) -0.0075(16)
    C27A 0.040(3) 0.036(2) 0.028(2) -0.0003(18) -0.0104(19) -0.0130(18)
    O1B 0.0386(17) 0.0279(15) 0.0329(16) -0.0060(12) -0.0052(14) -0.0094(12)
    O2B 0.0291(15) 0.0265(14) 0.0324(15) -0.0084(11) -0.0100(12) -0.0040(12)
    O3B 0.0280(15) 0.0236(13) 0.0250(14) -0.0037(11) -0.0058(11) -0.0064(11)
    C1B 0.0171(19) 0.027(2) 0.032(2) -0.0024(15) -0.0081(16) -0.0070(17)
    C2B 0.029(2) 0.029(2) 0.036(2) -0.0018(17) -0.0062(18) -0.0156(18)
    C3B 0.034(2) 0.040(2) 0.026(2) 0.0029(18) -0.0060(18) -0.0129(18)
    C4B 0.034(2) 0.027(2) 0.030(2) -0.0030(17) -0.0050(18) -0.0033(17)
    C5B 0.025(2) 0.023(2) 0.030(2) 0.0008(15) -0.0060(17) -0.0105(16)
    C6B 0.0127(18) 0.0245(19) 0.032(2) 0.0008(14) -0.0059(16) -0.0104(16)
    C7B 0.0121(18) 0.027(2) 0.029(2) -0.0004(14) -0.0098(15) -0.0060(16)
    C8B 0.0172(19) 0.0221(19) 0.031(2) -0.0010(15) -0.0056(16) -0.0068(16)
    C9B 0.0161(19) 0.0212(19) 0.028(2) -0.0028(14) -0.0046(15) -0.0053(15)
    C10B 0.0159(19) 0.025(2) 0.030(2) -0.0054(15) -0.0028(16) -0.0078(16)
    C11B 0.0180(19) 0.030(2) 0.022(2) -0.0036(15) -0.0038(15) -0.0049(16)
    C12B 0.019(2) 0.026(2) 0.033(2) -0.0031(15) -0.0057(16) -0.0059(17)
    C13B 0.0152(19) 0.027(2) 0.028(2) -0.0052(15) -0.0021(15) -0.0082(16)
    C14B 0.025(2) 0.029(2) 0.021(2) -0.0026(16) -0.0044(16) -0.0067(16)
    C15B 0.023(2) 0.024(2) 0.030(2) -0.0020(15) -0.0055(17) -0.0046(16)
    C16B 0.0204(19) 0.026(2) 0.024(2) -0.0050(15) -0.0049(15) -0.0031(16)
    C17B 0.0174(19) 0.028(2) 0.029(2) -0.0025(15) -0.0041(16) -0.0058(16)
    C18B 0.020(2) 0.027(2) 0.026(2) -0.0006(15) -0.0043(16) -0.0061(16)
    C19B 0.022(2) 0.025(2) 0.027(2) -0.0014(15) -0.0054(16) -0.0034(16)
    C20B 0.0196(19) 0.025(2) 0.024(2) -0.0023(15) -0.0044(15) -0.0046(15)
    C21B 0.019(2) 0.027(2) 0.028(2) -0.0025(15) -0.0023(16) -0.0061(16)
    C22B 0.021(2) 0.028(2) 0.028(2) 0.0007(15) -0.0052(16) -0.0069(16)
    C23B 0.024(2) 0.025(2) 0.030(2) -0.0040(16) -0.0052(17) -0.0072(16)
    C24B 0.025(2) 0.027(2) 0.028(2) -0.0034(16) -0.0079(17) -0.0068(16)
    C25B 0.027(2) 0.029(2) 0.028(2) -0.0027(16) -0.0070(17) -0.0079(16)
    C26B 0.030(2) 0.031(2) 0.024(2) -0.0031(17) -0.0047(17) -0.0084(16)
    C27B 0.044(3) 0.035(2) 0.033(2) -0.0091(19) -0.006(2) -0.0123(18)
_geom_special_details
;
All e.s.d.'s (except the e.s.d. in the dihedral angle between two l.s. planes)
are estimated using the full covariance matrix. The cell e.s.d.'s are taken
into account individually in the estimation of e.s.d.'s in distances, angles
and torsion angles; correlations between e.s.d.'s in cell parameters are only
used when they are defined by crystal symmetry. An approximate (isotropic)
treatment of cell e.s.d.'s is used for estimating e.s.d.'s involving l.s.
planes.
;
loop_
    _geom_bond_atom_site_label_1
    _geom_bond_atom_site_label_2
    _geom_bond_site_symmetry_2
    _geom_bond_distance
    _geom_bond_publ_flag
    O1A C1A . 1.353(4) ?
    O1A H1A . 0.8200 ?
    O2A C7A . 1.251(4) ?
    O3A C13A . 1.366(4) ?
    O3A C16A . 1.440(4) ?
    C1A C2A . 1.396(5) ?
    C1A C6A . 1.407(5) ?
    C2A C3A . 1.374(5) ?
    C2A H2AA . 0.9300 ?
    C3A C4A . 1.388(5) ?
    C3A H3AA . 0.9300 ?
    C4A C5A . 1.372(5) ?
    C4A H4AA . 0.9300 ?
    C5A C6A . 1.400(5) ?
    C5A H5AA . 0.9300 ?
    C6A C7A . 1.484(5) ?
    C7A C8A . 1.467(5) ?
    C8A C9A . 1.337(5) ?
    C8A H8AA . 0.9300 ?
    C9A C10A . 1.459(5) ?
    C9A H9AA . 0.9300 ?
    C10A C15A . 1.403(5) ?
    C10A C11A . 1.404(5) ?
    C11A C12A . 1.366(5) ?
    C11A H11A . 0.9300 ?
    C12A C13A . 1.395(5) ?
    C12A H12A . 0.9300 ?
    C13A C14A . 1.387(5) ?
    C14A C15A . 1.384(5) ?
    C14A H14A . 0.9300 ?
    C15A H15A . 0.9300 ?
    C16A C17A . 1.508(5) ?
    C16A H16A . 0.9700 ?
    C16A H16B . 0.9700 ?
    C17A C18A . 1.508(5) ?
    C17A H17A . 0.9700 ?
    C17A H17B . 0.9700 ?
    C18A C19A . 1.525(5) ?
    C18A H18A . 0.9700 ?
    C18A H18B . 0.9700 ?
    C19A C20A . 1.519(5) ?
    C19A H19A . 0.9700 ?
    C19A H19B . 0.9700 ?
    C20A C21A . 1.525(5) ?
    C20A H20A . 0.9700 ?
    C20A H20B . 0.9700 ?
    C21A C22A . 1.522(5) ?
    C21A H21A . 0.9700 ?
    C21A H21B . 0.9700 ?
    C22A C23A . 1.529(5) ?
    C22A H22A . 0.9700 ?
    C22A H22B . 0.9700 ?
    C23A C24A . 1.517(5) ?
    C23A H23A . 0.9700 ?
    C23A H23B . 0.9700 ?
    C24A C25A . 1.520(5) ?
    C24A H24A . 0.9700 ?
    C24A H24B . 0.9700 ?
    C25A C26A . 1.510(5) ?
    C25A H25A . 0.9700 ?
    C25A H25B . 0.9700 ?
    C26A C27A . 1.528(5) ?
    C26A H26A . 0.9700 ?
    C26A H26B . 0.9700 ?
    C27A H27A . 0.9600 ?
    C27A H27B . 0.9600 ?
    C27A H27C . 0.9600 ?
    O1B C1B . 1.345(4) ?
    O1B H1B . 0.8200 ?
    O2B C7B . 1.251(4) ?
    O3B C13B . 1.361(4) ?
    O3B C16B . 1.440(4) ?
    C1B C2B . 1.392(5) ?
    C1B C6B . 1.410(5) ?
    C2B C3B . 1.375(5) ?
    C2B H2BA . 0.9300 ?
    C3B C4B . 1.392(5) ?
    C3B H3BA . 0.9300 ?
    C4B C5B . 1.366(5) ?
    C4B H4BA . 0.9300 ?
    C5B C6B . 1.403(5) ?
    C5B H5BA . 0.9300 ?
    C6B C7B . 1.473(5) ?
    C7B C8B . 1.470(5) ?
    C8B C9B . 1.334(5) ?
    C8B H8BA . 0.9300 ?
    C9B C10B . 1.449(5) ?
    C9B H9BA . 0.9300 ?
    C10B C15B . 1.399(5) ?
    C10B C11B . 1.399(5) ?
    C11B C12B . 1.370(5) ?
    C11B H11B . 0.9300 ?
    C12B C13B . 1.397(5) ?
    C12B H12B . 0.9300 ?
    C13B C14B . 1.384(5) ?
    C14B C15B . 1.389(5) ?
    C14B H14B . 0.9300 ?
    C15B H15B . 0.9300 ?
    C16B C17B . 1.507(5) ?
    C16B H16C . 0.9700 ?
    C16B H16D . 0.9700 ?
    C17B C18B . 1.517(5) ?
    C17B H17C . 0.9700 ?
    C17B H17D . 0.9700 ?
    C18B C19B . 1.522(5) ?
    C18B H18C . 0.9700 ?
    C18B H18D . 0.9700 ?
    C19B C20B . 1.511(5) ?
    C19B H19C . 0.9700 ?
    C19B H19D . 0.9700 ?
    C20B C21B . 1.515(5) ?
    C20B H20C . 0.9700 ?
    C20B H20D . 0.9700 ?
    C21B C22B . 1.521(5) ?
    C21B H21C . 0.9700 ?
    C21B H21D . 0.9700 ?
    C22B C23B . 1.518(5) ?
    C22B H22C . 0.9700 ?
    C22B H22D . 0.9700 ?
    C23B C24B . 1.519(5) ?
    C23B H23C . 0.9700 ?
    C23B H23D . 0.9700 ?
    C24B C25B . 1.531(5) ?
    C24B H24C . 0.9700 ?
    C24B H24D . 0.9700 ?
    C25B C26B . 1.519(5) ?
    C25B H25C . 0.9700 ?
    C25B H25D . 0.9700 ?
    C26B C27B . 1.523(5) ?
    C26B H26C . 0.9700 ?
    C26B H26D . 0.9700 ?
    C27B H27D . 0.9600 ?
    C27B H27E . 0.9600 ?
    C27B H27F . 0.9600 ?
loop_
    _geom_angle_atom_site_label_1
    _geom_angle_atom_site_label_2
    _geom_angle_atom_site_label_3
    _geom_angle_site_symmetry_1
    _geom_angle_site_symmetry_3
    _geom_angle
    _geom_angle_publ_flag
    C1A O1A H1A . . 109.5 ?
    C13A O3A C16A . . 119.7(3) ?
    O1A C1A C2A . . 117.3(3) ?
    O1A C1A C6A . . 122.7(3) ?
    C2A C1A C6A . . 120.0(3) ?
    C3A C2A C1A . . 119.9(3) ?
    C3A C2A H2AA . . 120.0 ?
    C1A C2A H2AA . . 120.0 ?
    C2A C3A C4A . . 120.8(3) ?
    C2A C3A H3AA . . 119.6 ?
    C4A C3A H3AA . . 119.6 ?
    C5A C4A C3A . . 119.7(3) ?
    C5A C4A H4AA . . 120.1 ?
    C3A C4A H4AA . . 120.1 ?
    C4A C5A C6A . . 121.1(3) ?
    C4A C5A H5AA . . 119.5 ?
    C6A C5A H5AA . . 119.5 ?
    C5A C6A C1A . . 118.5(3) ?
    C5A C6A C7A . . 122.4(3) ?
    C1A C6A C7A . . 119.1(3) ?
    O2A C7A C8A . . 119.3(3) ?
    O2A C7A C6A . . 118.8(3) ?
    C8A C7A C6A . . 121.9(3) ?
    C9A C8A C7A . . 119.6(3) ?
    C9A C8A H8AA . . 120.2 ?
    C7A C8A H8AA . . 120.2 ?
    C8A C9A C10A . . 129.0(3) ?
    C8A C9A H9AA . . 115.5 ?
    C10A C9A H9AA . . 115.5 ?
    C15A C10A C11A . . 117.7(3) ?
    C15A C10A C9A . . 119.3(3) ?
    C11A C10A C9A . . 123.0(3) ?
    C12A C11A C10A . . 120.7(3) ?
    C12A C11A H11A . . 119.6 ?
    C10A C11A H11A . . 119.6 ?
    C11A C12A C13A . . 121.0(3) ?
    C11A C12A H12A . . 119.5 ?
    C13A C12A H12A . . 119.5 ?
    O3A C13A C14A . . 124.9(3) ?
    O3A C13A C12A . . 115.5(3) ?
    C14A C13A C12A . . 119.6(3) ?
    C15A C14A C13A . . 119.4(3) ?
    C15A C14A H14A . . 120.3 ?
    C13A C14A H14A . . 120.3 ?
    C14A C15A C10A . . 121.7(3) ?
    C14A C15A H15A . . 119.1 ?
    C10A C15A H15A . . 119.1 ?
    O3A C16A C17A . . 106.4(3) ?
    O3A C16A H16A . . 110.4 ?
    C17A C16A H16A . . 110.4 ?
    O3A C16A H16B . . 110.4 ?
    C17A C16A H16B . . 110.4 ?
    H16A C16A H16B . . 108.6 ?
    C16A C17A C18A . . 115.6(3) ?
    C16A C17A H17A . . 108.4 ?
    C18A C17A H17A . . 108.4 ?
    C16A C17A H17B . . 108.4 ?
    C18A C17A H17B . . 108.4 ?
    H17A C17A H17B . . 107.4 ?
    C17A C18A C19A . . 111.6(3) ?
    C17A C18A H18A . . 109.3 ?
    C19A C18A H18A . . 109.3 ?
    C17A C18A H18B . . 109.3 ?
    C19A C18A H18B . . 109.3 ?
    H18A C18A H18B . . 108.0 ?
    C20A C19A C18A . . 116.1(3) ?
    C20A C19A H19A . . 108.3 ?
    C18A C19A H19A . . 108.3 ?
    C20A C19A H19B . . 108.3 ?
    C18A C19A H19B . . 108.3 ?
    H19A C19A H19B . . 107.4 ?
    C19A C20A C21A . . 112.7(3) ?
    C19A C20A H20A . . 109.0 ?
    C21A C20A H20A . . 109.0 ?
    C19A C20A H20B . . 109.0 ?
    C21A C20A H20B . . 109.0 ?
    H20A C20A H20B . . 107.8 ?
    C22A C21A C20A . . 114.4(3) ?
    C22A C21A H21A . . 108.6 ?
    C20A C21A H21A . . 108.6 ?
    C22A C21A H21B . . 108.6 ?
    C20A C21A H21B . . 108.6 ?
    H21A C21A H21B . . 107.6 ?
    C21A C22A C23A . . 113.3(3) ?
    C21A C22A H22A . . 108.9 ?
    C23A C22A H22A . . 108.9 ?
    C21A C22A H22B . . 108.9 ?
    C23A C22A H22B . . 108.9 ?
    H22A C22A H22B . . 107.7 ?
    C24A C23A C22A . . 113.7(3) ?
    C24A C23A H23A . . 108.8 ?
    C22A C23A H23A . . 108.8 ?
    C24A C23A H23B . . 108.8 ?
    C22A C23A H23B . . 108.8 ?
    H23A C23A H23B . . 107.7 ?
    C23A C24A C25A . . 113.9(3) ?
    C23A C24A H24A . . 108.8 ?
    C25A C24A H24A . . 108.8 ?
    C23A C24A H24B . . 108.8 ?
    C25A C24A H24B . . 108.8 ?
    H24A C24A H24B . . 107.7 ?
    C26A C25A C24A . . 113.7(3) ?
    C26A C25A H25A . . 108.8 ?
    C24A C25A H25A . . 108.8 ?
    C26A C25A H25B . . 108.8 ?
    C24A C25A H25B . . 108.8 ?
    H25A C25A H25B . . 107.7 ?
    C25A C26A C27A . . 113.5(3) ?
    C25A C26A H26A . . 108.9 ?
    C27A C26A H26A . . 108.9 ?
    C25A C26A H26B . . 108.9 ?
    C27A C26A H26B . . 108.9 ?
    H26A C26A H26B . . 107.7 ?
    C26A C27A H27A . . 109.5 ?
    C26A C27A H27B . . 109.5 ?
    H27A C27A H27B . . 109.5 ?
    C26A C27A H27C . . 109.5 ?
    H27A C27A H27C . . 109.5 ?
    H27B C27A H27C . . 109.5 ?
    C1B O1B H1B . . 109.5 ?
    C13B O3B C16B . . 119.3(3) ?
    O1B C1B C2B . . 117.2(3) ?
    O1B C1B C6B . . 122.8(3) ?
    C2B C1B C6B . . 120.0(3) ?
    C3B C2B C1B . . 120.5(3) ?
    C3B C2B H2BA . . 119.7 ?
    C1B C2B H2BA . . 119.7 ?
    C2B C3B C4B . . 120.1(4) ?
    C2B C3B H3BA . . 119.9 ?
    C4B C3B H3BA . . 119.9 ?
    C5B C4B C3B . . 119.8(3) ?
    C5B C4B H4BA . . 120.1 ?
    C3B C4B H4BA . . 120.1 ?
    C4B C5B C6B . . 121.7(3) ?
    C4B C5B H5BA . . 119.2 ?
    C6B C5B H5BA . . 119.2 ?
    C5B C6B C1B . . 117.8(3) ?
    C5B C6B C7B . . 123.1(3) ?
    C1B C6B C7B . . 119.1(3) ?
    O2B C7B C8B . . 119.0(3) ?
    O2B C7B C6B . . 119.8(3) ?
    C8B C7B C6B . . 121.2(3) ?
    C9B C8B C7B . . 120.5(3) ?
    C9B C8B H8BA . . 119.7 ?
    C7B C8B H8BA . . 119.7 ?
    C8B C9B C10B . . 128.6(3) ?
    C8B C9B H9BA . . 115.7 ?
    C10B C9B H9BA . . 115.7 ?
    C15B C10B C11B . . 117.3(3) ?
    C15B C10B C9B . . 119.7(3) ?
    C11B C10B C9B . . 123.0(3) ?
    C12B C11B C10B . . 121.3(3) ?
    C12B C11B H11B . . 119.4 ?
    C10B C11B H11B . . 119.4 ?
    C11B C12B C13B . . 120.5(3) ?
    C11B C12B H12B . . 119.8 ?
    C13B C12B H12B . . 119.8 ?
    O3B C13B C14B . . 125.2(3) ?
    O3B C13B C12B . . 115.0(3) ?
    C14B C13B C12B . . 119.8(3) ?
    C13B C14B C15B . . 119.0(3) ?
    C13B C14B H14B . . 120.5 ?
    C15B C14B H14B . . 120.5 ?
    C14B C15B C10B . . 122.2(3) ?
    C14B C15B H15B . . 118.9 ?
    C10B C15B H15B . . 118.9 ?
    O3B C16B C17B . . 106.2(3) ?
    O3B C16B H16C . . 110.5 ?
    C17B C16B H16C . . 110.5 ?
    O3B C16B H16D . . 110.5 ?
    C17B C16B H16D . . 110.5 ?
    H16C C16B H16D . . 108.7 ?
    C16B C17B C18B . . 114.6(3) ?
    C16B C17B H17C . . 108.6 ?
    C18B C17B H17C . . 108.6 ?
    C16B C17B H17D . . 108.6 ?
    C18B C17B H17D . . 108.6 ?
    H17C C17B H17D . . 107.6 ?
    C17B C18B C19B . . 111.2(3) ?
    C17B C18B H18C . . 109.4 ?
    C19B C18B H18C . . 109.4 ?
    C17B C18B H18D . . 109.4 ?
    C19B C18B H18D . . 109.4 ?
    H18C C18B H18D . . 108.0 ?
    C20B C19B C18B . . 116.2(3) ?
    C20B C19B H19C . . 108.2 ?
    C18B C19B H19C . . 108.2 ?
    C20B C19B H19D . . 108.2 ?
    C18B C19B H19D . . 108.2 ?
    H19C C19B H19D . . 107.4 ?
    C19B C20B C21B . . 112.7(3) ?
    C19B C20B H20C . . 109.1 ?
    C21B C20B H20C . . 109.1 ?
    C19B C20B H20D . . 109.1 ?
    C21B C20B H20D . . 109.1 ?
    H20C C20B H20D . . 107.8 ?
    C20B C21B C22B . . 115.0(3) ?
    C20B C21B H21C . . 108.5 ?
    C22B C21B H21C . . 108.5 ?
    C20B C21B H21D . . 108.5 ?
    C22B C21B H21D . . 108.5 ?
    H21C C21B H21D . . 107.5 ?
    C23B C22B C21B . . 113.7(3) ?
    C23B C22B H22C . . 108.8 ?
    C21B C22B H22C . . 108.8 ?
    C23B C22B H22D . . 108.8 ?
    C21B C22B H22D . . 108.8 ?
    H22C C22B H22D . . 107.7 ?
    C22B C23B C24B . . 114.0(3) ?
    C22B C23B H23C . . 108.7 ?
    C24B C23B H23C . . 108.7 ?
    C22B C23B H23D . . 108.7 ?
    C24B C23B H23D . . 108.7 ?
    H23C C23B H23D . . 107.6 ?
    C23B C24B C25B . . 114.2(3) ?
    C23B C24B H24C . . 108.7 ?
    C25B C24B H24C . . 108.7 ?
    C23B C24B H24D . . 108.7 ?
    C25B C24B H24D . . 108.7 ?
    H24C C24B H24D . . 107.6 ?
    C26B C25B C24B . . 113.7(3) ?
    C26B C25B H25C . . 108.8 ?
    C24B C25B H25C . . 108.8 ?
    C26B C25B H25D . . 108.8 ?
    C24B C25B H25D . . 108.8 ?
    H25C C25B H25D . . 107.7 ?
    C25B C26B C27B . . 113.4(3) ?
    C25B C26B H26C . . 108.9 ?
    C27B C26B H26C . . 108.9 ?
    C25B C26B H26D . . 108.9 ?
    C27B C26B H26D . . 108.9 ?
    H26C C26B H26D . . 107.7 ?
    C26B C27B H27D . . 109.5 ?
    C26B C27B H27E . . 109.5 ?
    H27D C27B H27E . . 109.5 ?
    C26B C27B H27F . . 109.5 ?
    H27D C27B H27F . . 109.5 ?
    H27E C27B H27F . . 109.5 ?
loop_
    _geom_torsion_atom_site_label_1
    _geom_torsion_atom_site_label_2
    _geom_torsion_atom_site_label_3
    _geom_torsion_atom_site_label_4
    _geom_torsion_site_symmetry_1
    _geom_torsion_site_symmetry_2
    _geom_torsion_site_symmetry_3
    _geom_torsion_site_symmetry_4
    _geom_torsion
    _geom_torsion_publ_flag
    O1A C1A C2A C3A . . . . -179.1(3) ?
    C6A C1A C2A C3A . . . . 0.6(5) ?
    C1A C2A C3A C4A . . . . 0.8(6) ?
    C2A C3A C4A C5A . . . . -1.2(6) ?
    C3A C4A C5A C6A . . . . 0.2(6) ?
    C4A C5A C6A C1A . . . . 1.2(5) ?
    C4A C5A C6A C7A . . . . -177.9(3) ?
    O1A C1A C6A C5A . . . . 178.1(3) ?
    C2A C1A C6A C5A . . . . -1.5(5) ?
    O1A C1A C6A C7A . . . . -2.8(5) ?
    C2A C1A C6A C7A . . . . 177.6(3) ?
    C5A C6A C7A O2A . . . . 178.4(3) ?
    C1A C6A C7A O2A . . . . -0.7(5) ?
    C5A C6A C7A C8A . . . . -2.7(5) ?
    C1A C6A C7A C8A . . . . 178.2(3) ?
    O2A C7A C8A C9A . . . . 6.5(5) ?
    C6A C7A C8A C9A . . . . -172.3(3) ?
    C7A C8A C9A C10A . . . . 179.9(3) ?
    C8A C9A C10A C15A . . . . -168.6(4) ?
    C8A C9A C10A C11A . . . . 13.0(6) ?
    C15A C10A C11A C12A . . . . 0.1(5) ?
    C9A C10A C11A C12A . . . . 178.5(3) ?
    C10A C11A C12A C13A . . . . 0.2(5) ?
    C16A O3A C13A C14A . . . . -6.8(5) ?
    C16A O3A C13A C12A . . . . 173.7(3) ?
    C11A C12A C13A O3A . . . . 179.8(3) ?
    C11A C12A C13A C14A . . . . 0.3(5) ?
    O3A C13A C14A C15A . . . . 179.5(3) ?
    C12A C13A C14A C15A . . . . -1.0(5) ?
    C13A C14A C15A C10A . . . . 1.4(5) ?
    C11A C10A C15A C14A . . . . -0.9(5) ?
    C9A C10A C15A C14A . . . . -179.4(3) ?
    C13A O3A C16A C17A . . . . 175.0(3) ?
    O3A C16A C17A C18A . . . . 176.8(3) ?
    C16A C17A C18A C19A . . . . -176.9(3) ?
    C17A C18A C19A C20A . . . . -176.2(3) ?
    C18A C19A C20A C21A . . . . -179.7(3) ?
    C19A C20A C21A C22A . . . . -174.4(3) ?
    C20A C21A C22A C23A . . . . 175.3(3) ?
    C21A C22A C23A C24A . . . . -177.5(3) ?
    C22A C23A C24A C25A . . . . 176.3(3) ?
    C23A C24A C25A C26A . . . . 179.6(3) ?
    C24A C25A C26A C27A . . . . -179.5(3) ?
    O1B C1B C2B C3B . . . . -179.6(3) ?
    C6B C1B C2B C3B . . . . -0.7(5) ?
    C1B C2B C3B C4B . . . . 0.7(6) ?
    C2B C3B C4B C5B . . . . -0.1(6) ?
    C3B C4B C5B C6B . . . . -0.6(6) ?
    C4B C5B C6B C1B . . . . 0.6(5) ?
    C4B C5B C6B C7B . . . . -179.4(3) ?
    O1B C1B C6B C5B . . . . 178.9(3) ?
    C2B C1B C6B C5B . . . . 0.1(5) ?
    O1B C1B C6B C7B . . . . -1.1(5) ?
    C2B C1B C6B C7B . . . . 180.0(3) ?
    C5B C6B C7B O2B . . . . 175.9(3) ?
    C1B C6B C7B O2B . . . . -4.1(5) ?
    C5B C6B C7B C8B . . . . -5.4(5) ?
    C1B C6B C7B C8B . . . . 174.7(3) ?
    O2B C7B C8B C9B . . . . 8.8(5) ?
    C6B C7B C8B C9B . . . . -169.9(3) ?
    C7B C8B C9B C10B . . . . -179.7(3) ?
    C8B C9B C10B C15B . . . . -169.5(4) ?
    C8B C9B C10B C11B . . . . 10.8(6) ?
    C15B C10B C11B C12B . . . . -0.2(5) ?
    C9B C10B C11B C12B . . . . 179.5(3) ?
    C10B C11B C12B C13B . . . . 0.3(5) ?
    C16B O3B C13B C14B . . . . -12.2(5) ?
    C16B O3B C13B C12B . . . . 168.4(3) ?
    C11B C12B C13B O3B . . . . 178.9(3) ?
    C11B C12B C13B C14B . . . . -0.5(5) ?
    O3B C13B C14B C15B . . . . -178.6(3) ?
    C12B C13B C14B C15B . . . . 0.8(5) ?
    C13B C14B C15B C10B . . . . -0.7(5) ?
    C11B C10B C15B C14B . . . . 0.5(5) ?
    C9B C10B C15B C14B . . . . -179.2(3) ?
    C13B O3B C16B C17B . . . . 177.5(3) ?
    O3B C16B C17B C18B . . . . 176.5(3) ?
    C16B C17B C18B C19B . . . . -178.8(3) ?
    C17B C18B C19B C20B . . . . -173.5(3) ?
    C18B C19B C20B C21B . . . . -176.4(3) ?
    C19B C20B C21B C22B . . . . -174.4(3) ?
    C20B C21B C22B C23B . . . . 177.0(3) ?
    C21B C22B C23B C24B . . . . -178.3(3) ?
    C22B C23B C24B C25B . . . . 173.9(3) ?
    C23B C24B C25B C26B . . . . 178.6(3) ?
    C24B C25B C26B C27B . . . . -174.1(3) ?
loop_
    _geom_hbond_atom_site_label_D
    _geom_hbond_atom_site_label_H
    _geom_hbond_atom_site_label_A
    _geom_hbond_site_symmetry_A
    _geom_hbond_distance_DH
    _geom_hbond_distance_HA
    _geom_hbond_distance_DA
    _geom_hbond_angle_DHA
    _geom_hbond_publ_flag
    O1A H1A O2A . 0.82 1.79 2.513(4) 146 yes
    O1B H1B O2B . 0.82 1.81 2.530(4) 146 yes
    C22B H22C Cg1 1_455 0.97 2.77 3.654(4) 151 yes
    C16B H16D Cg2 1_455 0.97 3.00 3.736(4) 134 yes
    C17B H17D Cg2 . 0.97 2.82 3.612(4) 139 yes
    C22A H22B Cg3 . 0.97 2.93 3.765(4) 145 yes
