# Supplementary material for: (E)-3-[4-(Dodec­yloxy)phen­yl]-1-(2-hydroxy­phen­yl)prop-2-en-1-one
Source: Acta Crystallogr Sect E Struct Rep Online. 2009 Apr 25;65(Pt 5):o1133–4. doi: 10.1107/S1600536809014925 (PMC2977806; doi:10.1107/S1600536809014925)
Supplement: Supplementary file 2 [file e-65-o1133-Isup2.hkl]

# 
# h,k,l, Fc-squared, Fo-squared, sigma(Fo-squared) and status flag 
# 
data_I
_shelx_title ' ums2b_0m in P-1 (100K)' 
_shelx_refln_list_code          4 
_shelx_F_calc_maximum      325.38 
_exptl_crystal_F_000       888.00 
_reflns_d_resolution_high  0.8245 
 
loop_ 
 _symmetry_equiv_pos_as_xyz 
 'x, y, z' 
 '-x, -y, -z' 
 
_cell_length_a     7.4953 
_cell_length_b    13.4714 
_cell_length_c    23.7874 
_cell_angle_alpha  75.116 
_cell_angle_beta   83.876 
_cell_angle_gamma  84.669 
 
_shelx_F_squared_multiplier     1.000 
 
loop_ 
 _refln_index_h 
 _refln_index_k 
 _refln_index_l 
 _refln_F_squared_calc 
 _refln_F_squared_meas 
 _refln_F_squared_sigma 
 _refln_observed_status 
   1   0   0       11.94      -19.52      9.76 o 
   2   0   0    56664.42    66095.69   1666.13 o 
   3   0   0        8.51       10.27     12.16 o 
   4   0   0    10215.73    11764.76    305.23 o 
   5   0   0       86.84      104.37     15.84 o 
   6   0   0     2671.84     3047.83     77.31 o 
   7   0   0       26.39       28.43     15.92 o 
   8   0   0      458.26      432.03     45.04 o 
   9   0   0       15.33       67.04     42.04 o 
  -8   1   0      415.84      503.86     88.53 o 
  -7   1   0       18.79       -2.57     15.15 o 
  -6   1   0     1562.47     1678.54     48.03 o 
  -5   1   0       51.44       76.97     14.13 o 
  -4   1   0      633.54      736.66     24.74 o 
  -3   1   0     4012.04     4660.27    107.19 o 
  -2   1   0    15226.96    16883.35    428.00 o 
  -1   1   0      936.38     1014.14     48.80 o 
   0   1   0        3.48       -1.63      1.37 o 
   1   1   0      607.81      616.71     35.27 o 
   2   1   0     5090.15     5716.80    147.95 o 
   3   1   0     2080.16     2427.61     58.99 o 
   4   1   0       66.63       69.35     12.93 o 
   5   1   0      442.29      461.40     23.80 o 
   6   1   0      658.16      704.72     44.44 o 
   7   1   0      129.13      170.38     19.44 o 
   8   1   0        0.00       -0.68     25.09 o 
   9   1   0        4.83        4.71     26.80 o 
  -8   2   0      289.49      274.83     34.42 o 
  -7   2   0       18.20      -11.04     17.81 o 
  -6   2   0      564.26      535.20     24.49 o 
  -5   2   0       34.14       55.82     12.33 o 
  -4   2   0        7.09       14.56     10.70 o 
  -3   2   0     1306.92     1400.97     36.39 o 
  -2   2   0      480.66      531.69     20.46 o 
  -1   2   0        8.24       -7.79     13.70 o 
   0   2   0      595.34      436.05     21.32 o 
   1   2   0      185.71      220.72     14.81 o 
   2   2   0      382.64      403.17     17.72 o 
   3   2   0     1209.25     1317.57     35.36 o 
   4   2   0        5.51      -14.56     10.96 o 
   5   2   0      284.28      352.83     19.52 o 
   6   2   0      635.34      630.75     26.37 o 
   7   2   0       68.71       59.16     19.52 o 
   8   2   0      100.32       85.96     19.52 o 
   9   2   0       79.66      111.73     30.48 o 
  -8   3   0      221.02      164.47     32.19 o 
  -7   3   0       15.88       44.26     19.86 o 
  -6   3   0       26.82       45.89     17.55 o 
  -5   3   0       53.31       57.36     12.41 o 
  -4   3   0      189.71      180.65     17.12 o 
  -3   3   0      444.24      494.96     21.23 o 
  -2   3   0      316.69      278.60     15.15 o 
  -1   3   0      361.16      323.12     23.72 o 
   0   3   0       16.77       14.98      6.42 o 
   1   3   0      372.93      320.38     14.38 o 
   2   3   0      134.52      126.12     10.87 o 
   3   3   0     1573.41     1569.38     36.30 o 
   4   3   0      180.18      159.76     19.78 o 
   5   3   0      221.69      256.43     17.47 o 
   6   3   0      309.53      293.76     20.72 o 
   7   3   0        4.87       -2.14     15.50 o 
   8   3   0       30.34      -17.47     20.21 o 
  -8   4   0      278.33      226.12     35.10 o 
  -7   4   0       61.38       36.64     24.66 o 
  -6   4   0      123.46       97.60     19.01 o 
  -5   4   0      497.69      528.95     26.28 o 
  -4   4   0       72.02       55.48     18.75 o 
  -3   4   0       33.07       39.04     11.39 o 
  -2   4   0      125.11      131.85     12.41 o 
  -1   4   0     2563.54     2386.00     53.00 o 
   0   4   0        1.36       -7.02      4.88 o 
   1   4   0     3694.96     3327.80     62.67 o 
   2   4   0       72.77       84.33     10.36 o 
   3   4   0      392.27      369.27     13.96 o 
   4   4   0       64.86       58.56     10.10 o 
   5   4   0      528.83      538.62     20.29 o 
   6   4   0       36.72       38.10     13.36 o 
   7   4   0       25.11       35.02     14.73 o 
   8   4   0      272.28      248.98     33.48 o 
  -8   5   0        3.34       26.46     27.40 o 
  -7   5   0        4.17      -18.75     29.20 o 
  -6   5   0      123.82      141.70     20.21 o 
  -5   5   0        6.95        1.37     14.56 o 
  -4   5   0        6.17       -0.09     12.50 o 
  -3   5   0      369.46      399.58     20.29 o 
  -2   5   0     1014.14      973.56     29.20 o 
  -1   5   0      340.94      298.81     16.61 o 
   0   5   0        3.28       -5.22      4.71 o 
   1   5   0      296.27      259.42     10.27 o 
   2   5   0     1171.99     1137.18     29.80 o 
   3   5   0      434.99      436.48     18.75 o 
   4   5   0        0.21       -1.71     10.53 o 
   5   5   0       71.63      105.57     12.33 o 
   6   5   0      177.32      163.62     23.29 o 
   7   5   0       24.21       16.87     20.63 o 
   8   5   0       65.24       57.45     19.18 o 
  -8   6   0       89.61      107.71     31.94 o 
  -7   6   0       23.27       -3.60     24.66 o 
  -6   6   0      211.26      213.70     25.51 o 
  -5   6   0        7.74        3.42     16.10 o 
  -4   6   0        9.15       -3.42     17.55 o 
  -3   6   0       64.72       56.76     12.59 o 
  -2   6   0      151.02      152.31     16.35 o 
  -1   6   0       21.78       19.18      7.11 o 
   0   6   0     1734.57     1622.46     32.88 o 
   1   6   0       21.32        9.25      6.42 o 
   2   6   0      295.00      286.73     12.41 o 
   3   6   0      748.28      723.39     24.32 o 
   4   6   0       10.38        1.71     11.99 o 
   5   6   0       21.15        6.42     12.93 o 
   6   6   0      120.01      113.36     17.64 o 
   7   6   0        1.12      -10.87     15.92 o 
   8   6   0        4.58       -1.80     17.98 o 
  -7   7   0       83.03       60.79     27.48 o 
  -6   7   0      156.98      109.08     37.59 o 
  -5   7   0      221.28      262.59     24.91 o 
  -4   7   0      292.06      307.88     22.26 o 
  -3   7   0      262.18      260.62     18.24 o 
  -2   7   0      268.24      294.61     19.35 o 
  -1   7   0       18.85       17.47      7.53 o 
   0   7   0        1.76       -3.51      6.16 o 
   1   7   0       14.17        6.76      6.68 o 
   2   7   0      146.95      189.22     17.72 o 
   3   7   0      464.76      444.61     16.01 o 
   4   7   0      170.57      154.20     19.86 o 
   5   7   0      402.31      443.50     29.37 o 
   6   7   0       76.15       74.74     17.12 o 
   7   7   0       83.61       54.62     18.24 o 
   8   7   0        0.42      -14.04     17.98 o 
  -7   8   0       10.83       -4.02     26.46 o 
  -6   8   0      214.62      208.22     32.19 o 
  -5   8   0        0.14       -4.11     16.61 o 
  -4   8   0      329.57      307.63     22.69 o 
  -3   8   0      547.74      488.54     22.77 o 
  -2   8   0      195.49      164.81     15.75 o 
  -1   8   0      140.61      175.69     15.33 o 
   0   8   0      233.58      253.26     15.15 o 
   1   8   0      162.18      160.70     12.59 o 
   2   8   0      130.33      143.92     13.78 o 
   3   8   0      190.22      215.24     15.15 o 
   4   8   0      286.62      284.77     19.35 o 
   5   8   0       63.47       56.85     13.44 o 
   6   8   0      339.24      316.79     28.94 o 
   7   8   0       16.47       -1.20     21.49 o 
   8   8   0       36.61       37.50     25.69 o 
  -7   9   0        6.97       18.32     27.65 o 
  -6   9   0       18.33       23.54     57.11 o 
  -5   9   0       52.36      100.00     19.69 o 
  -4   9   0        3.01      -14.47     14.64 o 
  -3   9   0      989.26      914.91     39.04 o 
  -2   9   0       20.21       10.87     13.01 o 
  -1   9   0      631.51      571.33     18.07 o 
   0   9   0        2.29       -3.85      7.53 o 
   1   9   0      373.50      353.17     16.27 o 
   2   9   0        2.54       -6.68     10.53 o 
   3   9   0     1313.92     1150.11     34.25 o 
   4   9   0       48.93       13.96     15.50 o 
   5   9   0      318.64      362.93     29.45 o 
   6   9   0        7.51       -5.48     19.86 o 
   7   9   0        0.28       -2.57     22.77 o 
  -6  10   0      107.10      106.08     31.25 o 
  -5  10   0        2.93       66.27     19.86 o 
  -4  10   0       71.62       51.11     18.32 o 
  -3  10   0       66.48       97.60     17.55 o 
  -2  10   0       54.73       63.27     16.61 o 
  -1  10   0       45.58       56.68     14.56 o 
   0  10   0      279.85      292.39     26.11 o 
   1  10   0      207.61      474.92     33.90 o 
   2  10   0      134.61      126.03     16.52 o 
   3  10   0        0.13        2.05     14.64 o 
   4  10   0       65.42       57.79     17.12 o 
   5  10   0       72.05       85.62     19.18 o 
   6  10   0      133.22      115.33     40.67 o 
   7  10   0       22.37       -0.43     25.09 o 
  -6  11   0       76.02      117.72     31.94 o 
  -5  11   0      151.64      183.74     23.63 o 
  -4  11   0        3.00       -2.57     17.81 o 
  -3  11   0     1063.32     1040.52     40.93 o 
  -2  11   0      105.43      132.28     17.64 o 
  -1  11   0      377.27      372.10     21.58 o 
   0  11   0        6.14        1.88     12.59 o 
   1  11   0       33.04       44.86     13.36 o 
   2  11   0       38.33       47.86     16.35 o 
   3  11   0      810.01      769.36     30.57 o 
   4  11   0       15.96       -7.45     16.18 o 
   5  11   0      468.48      445.90     27.65 o 
   6  11   0       30.92       43.84     20.72 o 
  -5  12   0      107.28       88.44     30.05 o 
  -4  12   0     1103.07     1015.94     42.38 o 
  -3  12   0      104.86       74.06     19.78 o 
  -2  12   0      196.27      219.87     20.81 o 
  -1  12   0       44.54       17.98     17.38 o 
   0  12   0      424.74      482.11     21.75 o 
   1  12   0       36.49       35.79     20.89 o 
   2  12   0       21.73       23.20     16.10 o 
   3  12   0      186.12      182.28     20.21 o 
   4  12   0     1563.52     1333.76     44.86 o 
   5  12   0       95.67      116.44     21.83 o 
   6  12   0      451.66      407.88     30.65 o 
  -4  13   0       33.08       52.83     33.22 o 
  -3  13   0       19.06       76.97     20.21 o 
  -2  13   0      367.61      413.71     34.33 o 
  -1  13   0      105.40      129.71     22.18 o 
   0  13   0        6.64       30.91     32.96 o 
   1  13   0       58.21       30.65     15.41 o 
   2  13   0      130.47      176.03     21.58 o 
   3  13   0       74.52       56.76     17.81 o 
   4  13   0       66.47       21.15     18.75 o 
   5  13   0       26.60       41.78     20.55 o 
  -3  14   0        3.68       43.49     24.14 o 
  -2  14   0        0.47       30.48     21.32 o 
  -1  14   0        8.68       27.40     22.09 o 
   0  14   0        0.97      -12.24     19.09 o 
   1  14   0       35.63       36.82     22.09 o 
   2  14   0        1.50       14.38     17.12 o 
   3  14   0        1.72      -15.75     16.01 o 
   4  14   0        2.68        8.48     17.81 o 
  -2  15   0        0.00       62.42     24.40 o 
  -1  15   0        4.93       24.74     23.03 o 
   0  15   0        4.15       19.78     22.00 o 
   1  15   0        0.30       27.57     22.77 o 
   2  15   0        0.51       -4.88     17.89 o 
   3  15   0        9.92       16.18     16.44 o 
  -3 -15   1        0.40       14.38     16.70 o 
  -2 -15   1        0.57       -2.40     22.43 o 
  -1 -15   1        0.70        2.31     22.00 o 
   0 -15   1        9.95       -1.37     36.39 o 
   1 -15   1       10.39       20.29     22.43 o 
  -4 -14   1        0.01        7.53     19.01 o 
  -3 -14   1        1.78      -10.87     17.21 o 
  -2 -14   1        2.15       10.27     14.90 o 
  -1 -14   1       30.36       49.74     22.77 o 
   0 -14   1       23.49       50.69     22.43 o 
   1 -14   1       44.10       67.38     23.63 o 
   2 -14   1        3.91       17.29     22.18 o 
   3 -14   1        2.23       34.76     24.14 o 
  -5 -13   1       83.17       49.32     20.98 o 
  -4 -13   1       53.10       61.30     19.95 o 
  -3 -13   1        0.43      -22.00     15.92 o 
  -2 -13   1      576.26      500.01     27.06 o 
  -1 -13   1        2.77        3.94     14.56 o 
   0 -13   1        6.06       47.43     23.89 o 
   1 -13   1        0.18        3.60     17.47 o 
   2 -13   1      600.69      551.89     37.24 o 
   3 -13   1       33.08       28.85     19.01 o 
   4 -13   1        3.31       25.60     39.38 o 
  -6 -12   1       41.27       24.74     22.18 o 
  -5 -12   1       29.77       51.29     20.72 o 
  -4 -12   1        3.94       -3.08     16.35 o 
  -3 -12   1       10.42        4.54     15.67 o 
  -2 -12   1      142.76      151.89     19.01 o 
  -1 -12   1        9.48       -8.73     13.78 o 
   0 -12   1      355.97      382.03     27.06 o 
   1 -12   1        3.92       -1.54     16.27 o 
   2 -12   1      205.89      211.39     20.55 o 
   3 -12   1       27.30        5.82     17.64 o 
   4 -12   1      201.91      197.95     24.57 o 
   5 -12   1      146.98      161.99     24.57 o 
  -6 -11   1      142.12      140.67     27.83 o 
  -5 -11   1        2.73      -10.36     17.47 o 
  -4 -11   1       58.99       58.73     18.41 o 
  -3 -11   1       71.34       82.62     17.38 o 
  -2 -11   1      197.05      219.18     24.06 o 
  -1 -11   1        0.98        5.65     12.24 o 
   0 -11   1       13.05       -5.48     12.50 o 
   1 -11   1       24.48       27.23     13.78 o 
   2 -11   1      233.49      228.00     20.21 o 
   3 -11   1      101.67      180.83     37.50 o 
   4 -11   1       10.32       13.78     25.34 o 
   5 -11   1      144.79      203.00     32.88 o 
  -7 -10   1      156.02      137.67     28.34 o 
  -6 -10   1       62.82       13.70     22.18 o 
  -5 -10   1      108.30      134.76     20.81 o 
  -4 -10   1       22.17       21.92     16.01 o 
  -3 -10   1      379.36      418.33     24.23 o 
  -2 -10   1        1.55       -5.57     14.98 o 
  -1 -10   1     2185.26     1906.88     49.14 o 
   0 -10   1       32.31       29.20      9.33 o 
   1 -10   1     1809.97     1595.23     55.99 o 
   2 -10   1        1.55      -15.33     12.93 o 
   3 -10   1      263.18      405.49     30.82 o 
   4 -10   1        6.98       13.36     17.38 o 
   5 -10   1      226.36      221.75     24.32 o 
   6 -10   1       17.15       19.44     28.68 o 
  -7  -9   1      168.54      124.15     26.88 o 
  -6  -9   1        4.13       17.04     20.46 o 
  -5  -9   1      323.08      340.93     29.71 o 
  -4  -9   1       55.71       74.83     17.21 o 
  -3  -9   1       13.18       13.96     12.84 o 
  -2  -9   1       39.67       23.80     11.99 o 
  -1  -9   1        9.64        2.74      9.76 o 
   0  -9   1        6.06        8.90      8.39 o 
   1  -9   1        0.46       -2.48      9.42 o 
   2  -9   1       64.30       81.34     14.64 o 
   3  -9   1      175.39      164.30     18.58 o 
   4  -9   1       72.98       47.69     16.18 o 
   5  -9   1      255.60      284.94     25.51 o 
   6  -9   1       22.74       41.70     26.97 o 
   7  -9   1       74.02       27.06     28.17 o 
  -7  -8   1       16.41        2.05     22.86 o 
  -6  -8   1       12.64      -28.43     18.07 o 
  -5  -8   1       51.35       31.08     19.18 o 
  -4  -8   1       78.62       77.14     13.36 o 
  -3  -8   1      225.04      246.41     23.54 o 
  -2  -8   1       58.37       43.75     11.73 o 
  -1  -8   1       79.61       91.53      9.33 o 
   0  -8   1       14.80        4.28      7.45 o 
   1  -8   1      124.31      148.55     11.22 o 
   2  -8   1       53.66       37.07     12.59 o 
   3  -8   1      290.28      286.22     23.03 o 
   4  -8   1      183.58      204.20     19.69 o 
   5  -8   1        3.88       -3.85     17.21 o 
   6  -8   1      244.98      222.69     25.09 o 
   7  -8   1       26.90      -15.75     27.48 o 
  -8  -7   1      128.69      113.02     27.91 o 
  -7  -7   1        1.10       17.21     17.81 o 
  -6  -7   1       12.87       21.75     15.67 o 
  -5  -7   1        4.15        7.53     17.55 o 
  -4  -7   1       67.43       62.76     11.82 o 
  -3  -7   1      210.36      264.30     13.44 o 
  -2  -7   1       59.64       55.91     11.13 o 
  -1  -7   1       24.13        2.65      6.76 o 
   0  -7   1        0.83      -11.30      5.65 o 
   1  -7   1       28.57       15.67      8.65 o 
   2  -7   1       47.95       52.40     10.27 o 
   3  -7   1      140.19      162.33     16.10 o 
   4  -7   1        0.50       -6.51     21.58 o 
   5  -7   1      110.74      151.03     31.94 o 
   6  -7   1       98.67      110.02     21.66 o 
   7  -7   1       52.89       77.14     29.20 o 
  -8  -6   1       35.48       23.03     20.21 o 
  -7  -6   1      101.62       91.53     18.92 o 
  -6  -6   1       21.17       20.21     14.81 o 
  -5  -6   1       25.44       32.96     16.18 o 
  -4  -6   1      188.52      208.82     17.12 o 
  -3  -6   1      279.63      298.12     21.58 o 
  -2  -6   1      147.76      178.00     12.76 o 
  -1  -6   1      498.69      455.40     13.78 o 
   0  -6   1      202.70      265.84     14.64 o 
   1  -6   1      440.84      384.34     13.10 o 
   2  -6   1      175.48      185.19     12.41 o 
   3  -6   1       56.60       78.60     17.64 o 
   4  -6   1      518.82      532.97     26.11 o 
   5  -6   1       10.40      -13.87     15.75 o 
   6  -6   1       12.21       21.83     17.89 o 
   7  -6   1        0.19       13.78     25.51 o 
   8  -6   1       39.06       35.62     27.91 o 
  -8  -5   1      118.23       67.98     19.86 o 
  -7  -5   1      239.18      255.23     23.20 o 
  -6  -5   1      458.23      474.41     27.74 o 
  -5  -5   1      475.72      436.22     23.29 o 
  -4  -5   1        5.73       22.00      8.56 o 
  -3  -5   1     1105.29     1015.43     30.91 o 
  -2  -5   1      608.84      584.51     16.70 o 
  -1  -5   1     1235.26     1225.19     26.46 o 
   0  -5   1        0.76       -8.90      4.97 o 
   1  -5   1     1391.83     1281.70     28.34 o 
   2  -5   1      375.82      349.58     18.24 o 
   3  -5   1      778.53      815.94     29.88 o 
   4  -5   1        0.19      -15.67     12.33 o 
   5  -5   1      239.73      247.78     21.40 o 
   6  -5   1      280.30      263.28     23.37 o 
   7  -5   1      422.91      404.54     28.85 o 
   8  -5   1      103.69       79.62     29.62 o 
  -8  -4   1        3.79      -16.78     17.98 o 
  -7  -4   1       47.85       66.01     18.15 o 
  -6  -4   1       49.87       42.30     13.36 o 
  -5  -4   1     1554.82     1589.24     40.07 o 
  -4  -4   1        3.40      -11.99      8.39 o 
  -3  -4   1      825.67      869.96     22.95 o 
  -2  -4   1      235.88      228.86     12.41 o 
  -1  -4   1      668.26      582.37     19.09 o 
   0  -4   1      232.06      242.13     10.02 o 
   1  -4   1      547.84      504.03     17.55 o 
   2  -4   1      339.59      343.93     17.21 o 
   3  -4   1      338.63      354.97     15.75 o 
   4  -4   1       61.63       56.25     13.19 o 
   5  -4   1      517.21      545.39     26.46 o 
   6  -4   1       60.47       50.60     17.64 o 
   7  -4   1       23.64       35.96     19.69 o 
   8  -4   1        0.49      -21.66     25.17 o 
  -8  -3   1      403.71      375.26     40.07 o 
  -7  -3   1      425.99      497.01     35.10 o 
  -6  -3   1       23.58       23.89     17.64 o 
  -5  -3   1      845.68      893.51     29.62 o 
  -4  -3   1      342.30      368.59     18.58 o 
  -3  -3   1      870.07      844.28     22.86 o 
  -2  -3   1       12.14       18.58      8.48 o 
  -1  -3   1      523.49      461.14     14.04 o 
   0  -3   1        4.26       -4.20      7.11 o 
   1  -3   1      734.88      657.20     23.12 o 
   2  -3   1       18.25       26.11      9.67 o 
   3  -3   1       38.57       57.02     11.30 o 
   4  -3   1      360.39      412.16     17.38 o 
   5  -3   1     1146.73     1219.11     35.79 o 
   6  -3   1      118.67      132.28     20.21 o 
   7  -3   1      181.50      186.90     23.20 o 
   8  -3   1      273.10      195.47     33.65 o 
  -8  -2   1      306.06      241.19     23.20 o 
  -7  -2   1      117.34      110.02     32.02 o 
  -6  -2   1      289.04      266.70     38.10 o 
  -5  -2   1      349.76      409.34     19.78 o 
  -4  -2   1      186.78      244.35     23.37 o 
  -3  -2   1     2504.46     2659.29     64.04 o 
  -2  -2   1      469.60      446.93     16.10 o 
  -1  -2   1      541.15      509.94     17.47 o 
   0  -2   1      580.91      345.55     26.80 o 
   1  -2   1     1061.03     1012.00     29.80 o 
   2  -2   1      138.35      166.10     12.50 o 
   3  -2   1      781.98      863.63     25.09 o 
   4  -2   1     1444.42     1657.22     47.52 o 
   5  -2   1       98.13      137.67     14.04 o 
   6  -2   1      187.39      250.69     19.09 o 
   7  -2   1       50.74       27.06     19.18 o 
   8  -2   1      431.01      397.10     39.64 o 
  -8  -1   1      839.86      826.13     33.56 o 
  -7  -1   1      181.37      196.75     20.38 o 
  -6  -1   1      968.14     1047.45     40.50 o 
  -5  -1   1        9.05       24.23     11.64 o 
  -4  -1   1     8100.12     9158.47    207.28 o 
  -3  -1   1      495.32      509.77     18.84 o 
  -2  -1   1    91203.42    98653.12   2483.69 o 
  -1  -1   1      340.58      304.29     23.03 o 
   0  -1   1       22.29       -9.76      4.88 o 
   1  -1   1      270.69      270.38     21.23 o 
   2  -1   1   105872.98   117532.13   2959.04 o 
   3  -1   1      275.52      292.56     14.21 o 
   4  -1   1     9121.52    10517.57    236.82 o 
   5  -1   1       83.89      105.40     13.53 o 
   6  -1   1     2621.87     2822.40     72.26 o 
   7  -1   1      200.96      228.86     51.11 o 
   8  -1   1     1647.65     1587.53     57.79 o 
  -8   0   1      550.90      534.51     55.82 o 
  -7   0   1        2.84        5.31     15.75 o 
  -6   0   1     2074.07     2170.84     58.48 o 
  -5   0   1      548.47      577.15     22.60 o 
  -4   0   1    16421.14    18180.71    467.22 o 
  -3   0   1     1237.11     1299.85     34.68 o 
  -2   0   1     5004.78     5285.80    119.35 o 
  -1   0   1     2009.12     2223.50     70.98 o 
   0   0   1     4266.68       -1.28      0.86 o 
   1   0   1     2147.53     2538.14    110.96 o 
   2   0   1     8765.70    10006.17    311.31 o 
   3   0   1      408.11      483.06     20.98 o 
   4   0   1     9234.56    10546.68    237.50 o 
   5   0   1      288.62      375.69     24.06 o 
   6   0   1      365.09      444.79     23.12 o 
   7   0   1       28.36       14.56     15.84 o 
   8   0   1      427.49      465.50     33.31 o 
   9   0   1        4.38        3.94     39.13 o 
  -8   1   1        9.49      -25.60     24.14 o 
  -7   1   1       35.20       13.96     15.75 o 
  -6   1   1      607.14      642.22     33.99 o 
  -5   1   1       86.16       82.96     13.44 o 
  -4   1   1     2387.71     2621.96     64.56 o 
  -3   1   1      475.70      523.13     18.49 o 
  -2   1   1     5489.89     5871.59    131.94 o 
  -1   1   1       30.29       29.80     11.56 o 
   0   1   1       16.11       -0.34      0.68 o 
   1   1   1       23.96       29.02     10.96 o 
   2   1   1     4376.52     5010.19    130.31 o 
   3   1   1      323.67      332.63     15.75 o 
   4   1   1     1549.48     1769.98     46.58 o 
   5   1   1        4.33       -1.37     12.59 o 
   6   1   1      447.08      435.37     23.12 o 
   7   1   1       14.37        4.11     15.07 o 
   8   1   1       31.00       33.13     18.32 o 
   9   1   1       16.62       98.38     43.75 o 
  -8   2   1       97.78       75.86     27.31 o 
  -7   2   1       72.18       48.63     25.17 o 
  -6   2   1        2.61      -10.02     13.61 o 
  -5   2   1      293.03      348.12     18.92 o 
  -4   2   1      238.92      267.47     15.41 o 
  -3   2   1      625.65      641.71     20.55 o 
  -2   2   1       29.55       36.47      7.36 o 
  -1   2   1     2059.03     1884.02    101.80 o 
   0   2   1     2130.28     1879.23     61.05 o 
   1   2   1     2016.20     1996.35     85.62 o 
   2   2   1        7.96       -3.68     10.27 o 
   3   2   1      681.59      758.66     25.34 o 
   4   2   1      573.64      579.63     21.92 o 
   5   2   1      128.70      139.56     14.56 o 
   6   2   1      268.19      247.26     22.18 o 
   7   2   1       33.11       36.99     26.63 o 
   8   2   1       35.33       15.41     17.72 o 
   9   2   1       42.58       30.48     22.18 o 
  -8   3   1        1.83        6.51     25.69 o 
  -7   3   1       70.98      111.99     27.65 o 
  -6   3   1      349.72      357.03     25.77 o 
  -5   3   1       32.29       41.78     15.67 o 
  -4   3   1      380.88      369.36     16.52 o 
  -3   3   1      106.81      113.19      9.93 o 
  -2   3   1        5.32       15.24      6.68 o 
  -1   3   1        0.00      -12.84      6.42 o 
   0   3   1        0.04       -1.37      3.51 o 
   1   3   1       27.62       33.73      6.51 o 
   2   3   1       34.46       30.48      7.19 o 
   3   3   1      514.35      524.50     16.87 o 
   4   3   1      221.85      277.06     16.10 o 
   5   3   1        1.95       -1.20     15.92 o 
   6   3   1      208.58      196.24     18.41 o 
   7   3   1      358.39      415.93     29.62 o 
   8   3   1        5.60      -12.76     19.78 o 
  -8   4   1       16.28        0.26     25.94 o 
  -7   4   1        5.57        2.74     23.97 o 
  -6   4   1       53.53       35.62     22.18 o 
  -5   4   1       34.83       40.24     20.81 o 
  -4   4   1      168.93      172.52     13.10 o 
  -3   4   1       34.95       17.98     10.70 o 
  -2   4   1      138.91      138.62     11.64 o 
  -1   4   1      648.55      610.54     15.41 o 
   0   4   1     3207.68     2625.90     50.26 o 
   1   4   1      663.47      655.32     15.92 o 
   2   4   1      221.53      231.51     20.21 o 
   3   4   1      143.07      150.26     10.27 o 
   4   4   1      236.79      258.74     14.04 o 
   5   4   1       93.21       82.11     12.16 o 
   6   4   1      105.52       96.49     14.30 o 
   7   4   1        0.06      -10.10     13.27 o 
   8   4   1        2.36       22.35     35.45 o 
  -8   5   1       22.86       31.16     28.17 o 
  -7   5   1       13.13       24.14     25.69 o 
  -6   5   1      136.72      119.01     19.52 o 
  -5   5   1        3.97        4.02     15.84 o 
  -4   5   1        0.28      -10.10     12.33 o 
  -3   5   1       11.41       11.39     10.79 o 
  -2   5   1      536.97      507.89     19.18 o 
  -1   5   1        0.26       -6.76      5.99 o 
   0   5   1        5.62       -0.94      4.02 o 
   1   5   1        3.29       -1.71      5.48 o 
   2   5   1      450.63      425.86     16.78 o 
   3   5   1      105.25      120.64     15.07 o 
   4   5   1        0.14       -7.19      8.05 o 
   5   5   1       23.14       16.10     10.27 o 
   6   5   1      158.61      159.42     17.38 o 
   7   5   1       37.71       66.95     17.29 o 
   8   5   1        1.57       19.61     18.41 o 
  -8   6   1        0.62       21.06     28.25 o 
  -7   6   1        0.11       12.07     24.74 o 
  -6   6   1      327.20      298.04     24.49 o 
  -5   6   1        4.01        3.94     15.24 o 
  -4   6   1      189.54      176.29     17.47 o 
  -3   6   1        0.47       14.30     11.13 o 
  -2   6   1        3.26        0.34     12.33 o 
  -1   6   1       33.47       31.85      7.11 o 
   0   6   1        8.79        6.51      4.97 o 
   1   6   1       29.47       15.58      6.76 o 
   2   6   1        5.44        1.46      7.19 o 
   3   6   1      229.10      240.93     14.98 o 
   4   6   1       65.48       86.90     16.61 o 
   5   6   1        3.63       23.63     16.10 o 
   6   6   1      272.23      250.77     20.98 o 
   7   6   1       11.12        0.51     15.84 o 
   8   6   1       57.38       44.86     19.09 o 
  -7   7   1       77.39       54.54     27.65 o 
  -6   7   1        5.46      -19.52     22.09 o 
  -5   7   1       36.38       59.42     16.70 o 
  -4   7   1       35.88       52.74     14.90 o 
  -3   7   1      139.56      156.60     15.84 o 
  -2   7   1      235.39      254.97     20.38 o 
  -1   7   1      225.78      191.70     10.87 o 
   0   7   1        6.47        8.39      5.91 o 
   1   7   1       80.16       60.53      7.88 o 
   2   7   1      271.57      251.97     13.87 o 
   3   7   1      210.54      214.82     14.13 o 
   4   7   1      246.20      200.52     14.47 o 
   5   7   1      131.82       97.26     21.49 o 
   6   7   1       10.05       21.06     18.66 o 
   7   7   1      214.89      211.31     22.35 o 
   8   7   1       41.08       21.32     19.18 o 
  -7   8   1       11.61        9.16     26.63 o 
  -6   8   1       43.58       71.06     27.23 o 
  -5   8   1       80.90       68.58     18.41 o 
  -4   8   1      288.39      274.66     28.25 o 
  -3   8   1       64.64       76.80     18.58 o 
  -2   8   1      718.19      633.14     24.32 o 
  -1   8   1      116.28      168.58     11.04 o 
   0   8   1      702.33      620.05     15.75 o 
   1   8   1      382.68      391.19     13.87 o 
   2   8   1      610.22      545.90     20.29 o 
   3   8   1       68.76       76.88     10.45 o 
   4   8   1      500.47      505.57     20.55 o 
   5   8   1      136.08      133.74     15.15 o 
   6   8   1      240.84      251.37     45.21 o 
   7   8   1       20.44       41.18     22.18 o 
   8   8   1        0.49      -14.90     21.92 o 
  -7   9   1        1.25      -28.94     25.60 o 
  -6   9   1      251.07      150.00     32.02 o 
  -5   9   1        3.80       -5.48     17.29 o 
  -4   9   1       52.64       36.64     16.52 o 
  -3   9   1       81.09      179.63     52.74 o 
  -2   9   1      171.35      153.60     17.72 o 
  -1   9   1       11.88       25.43      8.56 o 
   0   9   1        7.62       -5.39     10.02 o 
   1   9   1       31.53       48.03     10.70 o 
   2   9   1      100.70      106.77     14.21 o 
   3   9   1      244.17      302.06     33.56 o 
   4   9   1      210.20      243.07     16.70 o 
   5   9   1        7.77       35.79     19.01 o 
   6   9   1       61.50       61.56     21.58 o 
   7   9   1        1.90       -0.94     21.23 o 
  -6  10   1      158.64      125.60     31.85 o 
  -5  10   1      253.47      164.64     30.31 o 
  -4  10   1      212.92      182.79     21.23 o 
  -3  10   1      117.11      138.70     18.07 o 
  -2  10   1       46.88       63.01     15.15 o 
  -1  10   1     2080.88     1990.62     44.44 o 
   0  10   1       27.66       18.49     11.90 o 
   1  10   1     2474.99     2313.74     51.97 o 
   2  10   1       20.07       14.47     21.23 o 
   3  10   1      161.07      178.17     18.75 o 
   4  10   1      206.40      194.01     20.21 o 
   5  10   1      214.99      225.43     26.20 o 
   6  10   1      107.03       97.43     23.97 o 
   7  10   1       61.58       64.13     24.83 o 
  -6  11   1      336.18      251.37     37.50 o 
  -5  11   1      397.68      316.19     37.50 o 
  -4  11   1        0.73        9.50     17.81 o 
  -3  11   1      514.08      584.00     56.34 o 
  -2  11   1      524.31      571.24     28.17 o 
  -1  11   1      189.19      226.55     18.58 o 
   0  11   1       34.01       19.95     12.93 o 
   1  11   1      197.54      207.45     21.06 o 
   2  11   1      696.27      635.46     37.84 o 
   3  11   1      903.70      822.70     31.68 o 
   4  11   1      133.64      140.07     19.44 o 
   5  11   1      788.24      714.91     31.51 o 
   6  11   1      672.04      608.91     37.50 o 
  -5  12   1        0.10       -8.22     25.51 o 
  -4  12   1      526.26      645.82     32.71 o 
  -3  12   1      367.81      356.17     34.85 o 
  -2  12   1      119.53      148.63     18.92 o 
  -1  12   1       48.32       41.87     17.47 o 
   0  12   1     2210.15     2071.36     53.51 o 
   1  12   1        2.96       32.28     15.41 o 
   2  12   1      435.26      473.72     24.14 o 
   3  12   1      361.11      401.55     25.69 o 
   4  12   1       66.84      122.09     28.34 o 
   5  12   1      171.28      179.03     23.29 o 
   6  12   1       91.48      127.66     23.20 o 
  -4  13   1      101.34      161.39     34.33 o 
  -3  13   1       25.51       41.18     19.09 o 
  -2  13   1        0.40       13.19     38.61 o 
  -1  13   1       16.80       29.71     17.89 o 
   0  13   1        0.78        9.59     16.27 o 
   1  13   1        4.97       17.89     14.81 o 
   2  13   1       33.12       39.56     14.56 o 
   3  13   1        7.92       45.21     17.12 o 
   4  13   1       24.30        7.79     17.29 o 
   5  13   1        0.05       15.75     19.09 o 
  -3  14   1       96.61      137.76     28.00 o 
  -2  14   1        0.06       43.67     24.91 o 
  -1  14   1        3.11       33.90     26.71 o 
   0  14   1       15.91      -12.41     21.06 o 
   1  14   1       23.88       20.63     18.32 o 
   2  14   1        8.46        7.88     17.55 o 
   3  14   1       24.33       36.05     16.01 o 
   4  14   1        0.00       11.47     18.07 o 
  -2  15   1        6.56       11.56     22.95 o 
  -1  15   1        0.02      -21.40     21.40 o 
   0  15   1        0.11       -2.65     20.38 o 
   1  15   1        0.65       -3.25     21.49 o 
   2  15   1        0.93       28.68     18.66 o 
   3  15   1        0.66        4.54     18.66 o 
  -2 -15   2        0.00       14.47     22.77 o 
  -1 -15   2        1.62       18.07     22.00 o 
   0 -15   2        0.04        8.13     21.49 o 
   1 -15   2       11.58       47.95     23.29 o 
  -4 -14   2       14.35      -23.37     17.72 o 
  -3 -14   2       52.89       29.02     18.41 o 
  -2 -14   2       25.63        7.36     17.12 o 
  -1 -14   2       14.60        0.17     20.81 o 
   0 -14   2      279.14      292.30     35.10 o 
   1 -14   2        7.54       30.48     20.72 o 
   2 -14   2       12.13       -0.86     20.29 o 
   3 -14   2       10.07       55.74     30.22 o 
  -5 -13   2        9.33       28.68     20.72 o 
  -4 -13   2       65.60       67.81     20.21 o 
  -3 -13   2       32.35       51.03     17.89 o 
  -2 -13   2      245.53      221.92     21.66 o 
  -1 -13   2       25.03       14.56     13.36 o 
   0 -13   2        0.19       -2.14     24.49 o 
   1 -13   2        0.74      -10.02     17.47 o 
   2 -13   2      127.07       89.81     24.49 o 
   3 -13   2        4.60       24.57     18.07 o 
   4 -13   2       39.66       70.81     29.80 o 
  -6 -12   2       32.19       36.13     22.26 o 
  -5 -12   2       13.27       -3.08     19.09 o 
  -4 -12   2       44.26       13.96     17.89 o 
  -3 -12   2      149.08      172.52     23.37 o 
  -2 -12   2      141.11      153.86     19.35 o 
  -1 -12   2       14.93       22.95     14.47 o 
   0 -12   2      639.77      615.68     32.02 o 
   1 -12   2       10.45       16.35     16.61 o 
   2 -12   2       60.31       43.84     16.61 o 
   3 -12   2       31.57       61.82     18.84 o 
   4 -12   2       43.68       30.39     19.78 o 
   5 -12   2        4.97       75.77     22.00 o 
  -6 -11   2       16.38      -14.38     19.44 o 
  -5 -11   2      134.15       98.80     21.40 o 
  -4 -11   2       71.11       50.51     18.41 o 
  -3 -11   2      650.93      541.88     26.11 o 
  -2 -11   2       33.91        0.17     14.38 o 
  -1 -11   2      111.75      112.33     16.87 o 
   0 -11   2        0.74      -19.26     14.73 o 
   1 -11   2      264.02      267.38     20.21 o 
   2 -11   2        6.50        9.93     14.64 o 
   3 -11   2      692.78      647.53     38.27 o 
   4 -11   2       53.11       45.04     22.18 o 
   5 -11   2       19.47       38.78     32.19 o 
  -7 -10   2        3.11        1.97     24.06 o 
  -6 -10   2       31.88        0.86     21.66 o 
  -5 -10   2      522.00      507.29     28.60 o 
  -4 -10   2       21.81       -3.51     15.92 o 
  -3 -10   2      957.40      787.94     30.99 o 
  -2 -10   2        0.64       -4.97     12.93 o 
  -1 -10   2      243.48      295.72     18.15 o 
   0 -10   2       13.72        9.25     11.39 o 
   1 -10   2      417.44      405.49     25.60 o 
   2 -10   2        9.89        0.00     15.24 o 
   3 -10   2     1048.53      937.26     40.41 o 
   4 -10   2       31.41       40.58     17.81 o 
   5 -10   2      106.62       98.38     24.91 o 
   6 -10   2        6.22       12.76     30.31 o 
  -7  -9   2        1.79      -27.65     22.69 o 
  -6  -9   2       99.22       78.77     25.17 o 
  -5  -9   2       55.30       53.51     20.63 o 
  -4  -9   2       12.49       18.24     15.33 o 
  -3  -9   2       20.04       35.87     14.73 o 
  -2  -9   2       27.37       14.21     14.98 o 
  -1  -9   2        2.28        2.14     14.13 o 
   0  -9   2        0.77       -7.02      8.56 o 
   1  -9   2       14.38      -14.13      9.42 o 
   2  -9   2       70.41       69.09     14.47 o 
   3  -9   2        0.05       16.27     14.38 o 
   4  -9   2       33.33        6.25     15.33 o 
   5  -9   2       55.15       80.65     19.78 o 
   6  -9   2        9.59       29.02     27.91 o 
  -7  -8   2      246.11      206.85     29.11 o 
  -6  -8   2      102.84       79.62     22.60 o 
  -5  -8   2       72.42       77.66     20.98 o 
  -4  -8   2       16.64       16.27     21.66 o 
  -3  -8   2      284.57      310.37     18.15 o 
  -2  -8   2      106.09      119.69     13.53 o 
  -1  -8   2       30.50       38.70     10.02 o 
   0  -8   2      287.28      322.01     13.61 o 
   1  -8   2       20.46       13.78      8.82 o 
   2  -8   2      110.33       97.69     14.38 o 
   3  -8   2      354.60      312.42     24.14 o 
   4  -8   2        1.38      -20.12     13.53 o 
   5  -8   2       64.54       58.91     18.84 o 
   6  -8   2      194.14      213.45     30.39 o 
   7  -8   2       83.28       64.38     44.69 o 
  -8  -7   2        0.06      -28.94     25.17 o 
  -7  -7   2        7.57      -12.59     16.78 o 
  -6  -7   2       19.73       -2.23     18.32 o 
  -5  -7   2       58.56       72.35     16.35 o 
  -4  -7   2       14.34        9.33      9.33 o 
  -3  -7   2       60.06       73.97     12.59 o 
  -2  -7   2        0.54       -0.34      9.67 o 
  -1  -7   2        1.21       -4.28      6.51 o 
   0  -7   2        0.17       -1.97      7.11 o 
   1  -7   2        4.01       -8.30      7.28 o 
   2  -7   2       42.72       34.25     18.15 o 
   3  -7   2       69.88       88.02     14.38 o 
   4  -7   2        6.30       26.37     14.38 o 
   5  -7   2        0.04       -5.82     16.27 o 
   6  -7   2       43.70       52.31     20.12 o 
   7  -7   2        0.00      -13.53     31.16 o 
  -8  -6   2       40.31       52.91     19.86 o 
  -7  -6   2      187.43      172.09     21.66 o 
  -6  -6   2       24.61       29.54     18.41 o 
  -5  -6   2       30.51       18.15     13.78 o 
  -4  -6   2      580.00      565.68     23.89 o 
  -3  -6   2      754.65      662.43     21.23 o 
  -2  -6   2        0.00      -17.04      8.65 o 
  -1  -6   2        0.92       -7.53      6.08 o 
   0  -6   2     1974.67     1920.50     44.01 o 
   1  -6   2        7.62       14.13      9.93 o 
   2  -6   2       48.55       33.48      9.33 o 
   3  -6   2     1033.20     1058.24     36.64 o 
   4  -6   2      282.57      332.80     22.95 o 
   5  -6   2      258.59      283.05     29.54 o 
   6  -6   2      130.17      123.12     20.55 o 
   7  -6   2      159.81      117.55     22.77 o 
   8  -6   2       26.88       31.51     43.15 o 
  -8  -5   2        1.77      -11.13     17.81 o 
  -7  -5   2      457.07      461.14     38.01 o 
  -6  -5   2       82.52       64.21     18.32 o 
  -5  -5   2       80.18       79.03     11.90 o 
  -4  -5   2       73.99       80.65     13.27 o 
  -3  -5   2     2927.75     2872.57     71.83 o 
  -2  -5   2        1.56       -3.00      8.39 o 
  -1  -5   2     2095.25     1983.17     43.67 o 
   0  -5   2        0.64       -7.96      5.31 o 
   1  -5   2     1873.89     1789.33     37.67 o 
   2  -5   2       53.89       61.30      9.85 o 
   3  -5   2     2603.13     2744.91     77.57 o 
   4  -5   2        3.49        7.28     15.75 o 
   5  -5   2       11.74       22.00     15.50 o 
   6  -5   2       71.46       64.13     18.41 o 
   7  -5   2      194.01      144.44     23.29 o 
   8  -5   2      179.94      156.60     43.15 o 
  -8  -4   2        1.99        1.80     18.07 o 
  -7  -4   2       22.48       19.52     16.70 o 
  -6  -4   2      705.17      607.12     23.29 o 
  -5  -4   2      117.65      145.12     13.78 o 
  -4  -4   2      602.04      633.14     20.21 o 
  -3  -4   2      423.99      377.15     17.38 o 
  -2  -4   2       11.09        1.28      6.59 o 
  -1  -4   2     2026.70     1793.27     40.58 o 
   0  -4   2       10.96       20.29      6.08 o 
   1  -4   2     2107.90     1956.20     48.12 o 
   2  -4   2       11.82       16.95      9.85 o 
   3  -4   2      152.32      180.40     14.98 o 
   4  -4   2      129.61      183.99     16.78 o 
   5  -4   2       28.61        9.85     17.64 o 
   6  -4   2      758.54      719.36     32.88 o 
   7  -4   2      175.03      173.03     27.48 o 
   8  -4   2      210.66      112.33     30.91 o 
  -8  -3   2       92.67       87.16     29.71 o 
  -7  -3   2       29.30       27.06     16.95 o 
  -6  -3   2      179.65      176.46     18.07 o 
  -5  -3   2      188.49      209.94     16.61 o 
  -4  -3   2      499.28      513.37     20.38 o 
  -3  -3   2     2198.50     2225.90     49.23 o 
  -2  -3   2       32.85       34.76     13.53 o 
  -1  -3   2     2604.58     2315.54     47.60 o 
   0  -3   2        1.29      -10.70      5.39 o 
   1  -3   2     2735.60     2517.51     62.76 o 
   2  -3   2       33.79       34.59     10.02 o 
   3  -3   2     1217.34     1299.68     40.58 o 
   4  -3   2      111.17      135.45     15.07 o 
   5  -3   2       74.14       92.64     12.59 o 
   6  -3   2      643.93      700.35     32.62 o 
   7  -3   2       28.93       13.53     21.32 o 
   8  -3   2      159.79      170.21     32.19 o 
  -8  -2   2       10.43       12.07     17.89 o 
  -7  -2   2      253.62      228.51     24.83 o 
  -6  -2   2     1728.66     1768.61     50.34 o 
  -5  -2   2      763.44      809.26     27.91 o 
  -4  -2   2     3458.48     3926.27     93.41 o 
  -3  -2   2     1837.30     1930.00     48.29 o 
  -2  -2   2     2900.03     2962.64     69.01 o 
  -1  -2   2     3999.13     3576.60    336.39 o 
   0  -2   2    77270.41    60784.04   2290.28 o 
   1  -2   2     2814.73     2613.23     72.43 o 
   2  -2   2     4337.37     4647.60    123.12 o 
   3  -2   2     2118.14     2363.57     57.11 o 
   4  -2   2     7639.84     8801.35    199.23 o 
   5  -2   2      982.83     1105.07     34.68 o 
   6  -2   2     2638.67     2919.57     86.47 o 
   7  -2   2       89.70       91.44     20.89 o 
   8  -2   2      404.75      387.42     57.71 o 
  -8  -1   2     1547.66     1351.14     77.40 o 
  -7  -1   2        3.46       -2.91     15.50 o 
  -6  -1   2     3316.79     3495.18    101.11 o 
  -5  -1   2      121.76      168.58     15.33 o 
  -4  -1   2      567.41      620.05     22.52 o 
  -3  -1   2      175.03      200.35     13.44 o 
  -2  -1   2    26938.86    27601.52    607.89 o 
  -1  -1   2      193.46      181.85     19.78 o 
   0  -1   2       45.14       39.13      8.56 o 
   1  -1   2      114.66      152.23     11.82 o 
   2  -1   2    18878.56    20876.14    528.43 o 
   3  -1   2      576.92      660.89     21.06 o 
   4  -1   2       21.04       32.62     19.86 o 
   5  -1   2      556.14      636.23     24.06 o 
   6  -1   2     2655.08     2804.76     72.00 o 
   7  -1   2       45.80       17.21     17.72 o 
   8  -1   2      446.39      464.48     32.96 o 
  -8   0   2      335.36      346.58     30.31 o 
  -7   0   2      257.43      238.70     21.23 o 
  -6   0   2      376.61      415.59     23.20 o 
  -5   0   2      474.83      443.50     26.63 o 
  -4   0   2      232.18      323.64     20.38 o 
  -3   0   2     2622.80     2851.85     68.07 o 
  -2   0   2        6.79        4.54      9.16 o 
  -1   0   2      450.98      459.08     28.77 o 
   0   0   2     2032.46      841.28     43.32 o 
   1   0   2      151.65      184.25     18.15 o 
   2   0   2      318.18      330.14     16.52 o 
   3   0   2     1763.78     2081.46     51.11 o 
   4   0   2     1453.87     1644.72     43.41 o 
   5   0   2        7.09       -1.54     10.79 o 
   6   0   2      461.58      498.30     23.54 o 
   7   0   2      121.92      122.26     17.89 o 
   8   0   2        1.80      -13.10     20.46 o 
   9   0   2       10.16       13.70     40.67 o 
  -8   1   2      185.97      166.36     31.42 o 
  -7   1   2      122.62       69.09     17.29 o 
  -6   1   2     1453.00     1516.81     44.35 o 
  -5   1   2      141.15      181.08     15.58 o 
  -4   1   2     2965.63     3295.78     79.20 o 
  -3   1   2       44.00       38.96      9.16 o 
  -2   1   2     4033.86     4089.20    107.88 o 
  -1   1   2        0.02       -4.62      5.65 o 
   0   1   2       29.82       -0.68      1.03 o 
   1   1   2        0.44       -7.11      6.51 o 
   2   1   2     7110.92     7969.49    204.63 o 
   3   1   2        2.31       10.27      8.73 o 
   4   1   2     3811.51     4257.95    115.58 o 
   5   1   2        2.94        4.02     12.24 o 
   6   1   2      851.66      879.21     30.74 o 
   7   1   2        5.11       10.79     15.15 o 
   8   1   2      123.01       64.64     19.18 o 
   9   1   2       33.02       39.30     45.04 o 
  -8   2   2        5.69       19.52     24.14 o 
  -7   2   2       66.06       88.79     25.77 o 
  -6   2   2       21.42        2.57     14.13 o 
  -5   2   2       33.70       44.35     17.55 o 
  -4   2   2       92.82       87.33     11.47 o 
  -3   2   2      185.88      204.46     12.41 o 
  -2   2   2        1.05       -2.23      8.73 o 
  -1   2   2     5117.80     4534.16    100.34 o 
   0   2   2     1154.33      995.82     27.65 o 
   1   2   2     5773.09     5463.62    175.69 o 
   2   2   2        8.01        0.34     18.41 o 
   3   2   2     1347.97     1360.90     36.13 o 
   4   2   2        0.05      -22.00     11.04 o 
   5   2   2      248.71      301.46     18.41 o 
   6   2   2      304.94      333.40     38.01 o 
   7   2   2      152.06      176.20     19.18 o 
   8   2   2      276.45      229.46     22.95 o 
   9   2   2       20.88       46.06     27.14 o 
  -8   3   2        9.28        2.05     25.17 o 
  -7   3   2       25.05      -16.87     27.14 o 
  -6   3   2       10.62        0.00     13.53 o 
  -5   3   2       93.95       83.56     15.84 o 
  -4   3   2       29.06       27.74      9.59 o 
  -3   3   2      201.67      213.70     12.84 o 
  -2   3   2       46.35       49.14      7.28 o 
  -1   3   2       44.76       31.34      7.11 o 
   0   3   2        0.37       -1.20      2.83 o 
   1   3   2       87.03      108.65      8.30 o 
   2   3   2       64.44       60.53      7.88 o 
   3   3   2      724.77      695.99     32.88 o 
   4   3   2       81.53       88.10     10.53 o 
   5   3   2        7.03       -2.48     10.87 o 
   6   3   2      715.34      603.44     25.77 o 
   7   3   2       15.91       12.59     16.95 o 
   8   3   2       10.97      -18.58     16.01 o 
   9   3   2        1.02        0.77     39.64 o 
  -8   4   2        5.75       -4.88     25.94 o 
  -7   4   2       12.13        3.60     23.80 o 
  -6   4   2      206.83      141.70     23.37 o 
  -5   4   2        2.21        3.77     12.41 o 
  -4   4   2       41.84       45.89     14.64 o 
  -3   4   2       96.88       96.75      9.25 o 
  -2   4   2       15.44        6.08      6.51 o 
  -1   4   2      145.66      126.97      7.45 o 
   0   4   2      267.28      218.07      9.59 o 
   1   4   2      100.32      113.02      7.19 o 
   2   4   2       24.13       32.19      8.30 o 
   3   4   2      147.41      161.05     10.70 o 
   4   4   2       74.26       73.63      9.93 o 
   5   4   2       25.69       28.77     10.87 o 
   6   4   2      773.86      700.44     24.49 o 
   7   4   2       40.64       52.91     14.30 o 
   8   4   2       94.16       77.31     22.43 o 
  -8   5   2       35.06       36.90     28.51 o 
  -7   5   2       93.19      110.19     27.06 o 
  -6   5   2      291.09      293.41     32.11 o 
  -5   5   2        3.62      -11.90     13.87 o 
  -4   5   2      132.14      144.69     15.50 o 
  -3   5   2      190.74      215.24     14.98 o 
  -2   5   2        4.54        0.34      7.88 o 
  -1   5   2       43.59       65.67      6.76 o 
   0   5   2        1.65       -3.68      4.45 o 
   1   5   2       35.15       52.57      6.59 o 
   2   5   2        3.27       11.22      7.71 o 
   3   5   2       13.70        8.56     11.99 o 
   4   5   2       25.13       28.85      8.99 o 
   5   5   2       45.51       53.17     11.30 o 
   6   5   2      225.56      254.29     17.04 o 
   7   5   2       21.79        0.09     15.50 o 
   8   5   2      161.92      110.10     20.21 o 
  -8   6   2        0.64       -3.34     27.40 o 
  -7   6   2       80.55       70.63     27.65 o 
  -6   6   2       41.14       30.05     22.43 o 
  -5   6   2        1.28       -4.79     14.64 o 
  -4   6   2       31.28       28.60     13.53 o 
  -3   6   2      254.91      236.31     18.49 o 
  -2   6   2       55.62       58.39      7.88 o 
  -1   6   2        1.06      -10.36      6.16 o 
   0   6   2       63.44       44.69      7.45 o 
   1   6   2       12.49       -7.53      5.82 o 
   2   6   2       40.23       38.78      8.13 o 
   3   6   2      122.59      141.53     11.90 o 
   4   6   2      245.23      259.76     21.15 o 
   5   6   2        3.14       -8.73     11.64 o 
   6   6   2      292.02      292.73     21.66 o 
   7   6   2        0.07      -27.65     14.81 o 
   8   6   2       10.08       12.24     17.98 o 
  -7   7   2       27.17        5.48     24.57 o 
  -6   7   2       15.02        0.09     29.62 o 
  -5   7   2       33.61       50.34     16.18 o 
  -4   7   2      100.42      108.05     16.35 o 
  -3   7   2      179.43      187.16     23.12 o 
  -2   7   2       11.11       12.67      7.19 o 
  -1   7   2       30.15       66.78      8.30 o 
   0   7   2        4.59        5.39      6.51 o 
   1   7   2       12.02        8.30      6.94 o 
   2   7   2       26.26       13.87      9.50 o 
   3   7   2      103.13      129.97     10.96 o 
   4   7   2        8.24       17.55     14.98 o 
   5   7   2       28.55       33.48     17.38 o 
   6   7   2       67.49       52.23     19.95 o 
   7   7   2        1.12      -20.12     19.18 o 
   8   7   2        7.50       10.70     17.72 o 
  -7   8   2        6.93       -8.13     30.99 o 
  -6   8   2       71.85       78.60     27.06 o 
  -5   8   2        3.05       23.63     16.35 o 
  -4   8   2       73.76       96.32     16.87 o 
  -3   8   2      111.54       97.43     17.38 o 
  -2   8   2      652.66      626.30     23.80 o 
  -1   8   2      320.00      377.49     18.66 o 
   0   8   2     4470.50     4095.88     79.62 o 
   1   8   2      306.28      355.40     12.50 o 
   2   8   2     1719.26     1553.02     36.82 o 
   3   8   2      165.75      159.42     12.07 o 
   4   8   2       22.92       12.33     10.87 o 
   5   8   2       72.80      108.31     20.38 o 
   6   8   2      200.57      205.23     25.09 o 
   7   8   2        0.63       -3.77     20.63 o 
   8   8   2        2.31      -30.22     21.58 o 
  -7   9   2       79.93       97.95     30.57 o 
  -6   9   2      184.43      154.63     30.57 o 
  -5   9   2        0.94       53.25     25.00 o 
  -4   9   2      206.82      217.47     20.21 o 
  -3   9   2     1342.64     1298.74     41.10 o 
  -2   9   2       81.32      112.16     14.64 o 
  -1   9   2     1558.29     1395.14     30.31 o 
   0   9   2        1.07       -6.34      9.93 o 
   1   9   2      588.74      549.92     18.49 o 
   2   9   2       52.92       53.85     18.75 o 
   3   9   2     2020.58     1775.89     42.30 o 
   4   9   2       92.15      112.59     13.27 o 
   5   9   2       47.26       31.85     18.58 o 
   6   9   2       56.06       74.49     24.83 o 
   7   9   2      125.59      125.00     25.69 o 
  -6  10   2       91.34       78.68     30.31 o 
  -5  10   2      123.60      142.13     44.35 o 
  -4  10   2      508.47      499.07     28.08 o 
  -3  10   2     1434.54     1259.35     40.67 o 
  -2  10   2      114.32      109.33     15.92 o 
  -1  10   2     1343.64     1450.80     41.44 o 
   0  10   2       24.19       42.12     16.44 o 
   1  10   2     1649.62     1627.60     45.12 o 
   2  10   2       10.70       11.39     22.60 o 
   3  10   2      786.84      774.24     29.62 o 
   4  10   2     1028.14      932.72     33.99 o 
   5  10   2        9.40       18.58     16.44 o 
   6  10   2      680.76      576.98     34.16 o 
   7  10   2      127.18      120.04     27.23 o 
  -6  11   2      280.01      280.40     38.36 o 
  -5  11   2       78.13      142.38     30.74 o 
  -4  11   2      170.14      205.23     27.06 o 
  -3  11   2      100.16      167.64     20.89 o 
  -2  11   2     1794.18     1715.95     50.77 o 
  -1  11   2        0.44       20.38     13.19 o 
   0  11   2       36.01       45.89     13.53 o 
   1  11   2        3.75       25.34     21.23 o 
   2  11   2     1650.46     1500.54     54.71 o 
   3  11   2       28.18       79.54     32.36 o 
   4  11   2      610.70      514.56     26.03 o 
   5  11   2       21.53       32.88     20.81 o 
   6  11   2       35.47       66.10     20.21 o 
   7  11   2        0.02        2.83     23.89 o 
  -5  12   2       59.24       51.46     28.68 o 
  -4  12   2       15.03      115.41     36.90 o 
  -3  12   2        3.88       40.33     18.07 o 
  -2  12   2       43.09       54.11     23.46 o 
  -1  12   2      433.32      459.25     30.31 o 
   1  12   2      566.32      530.57     24.91 o 
   2  12   2        0.11       25.60     13.61 o 
   3  12   2      304.88      403.26     25.26 o 
   4  12   2      205.04      196.15     22.00 o 
   5  12   2        5.09        7.62     24.14 o 
   6  12   2       18.75       -6.76     19.18 o 
  -4  13   2       30.59       24.40     26.97 o 
  -3  13   2      160.97      236.13     25.51 o 
  -2  13   2      141.78      154.03     26.54 o 
  -1  13   2      255.54      255.48     26.28 o 
   0  13   2        0.40       33.90     17.72 o 
   1  13   2       81.53       60.45     22.26 o 
   2  13   2       72.06       35.96     17.38 o 
   3  13   2      388.87      412.42     24.14 o 
   4  13   2       30.07       29.28     18.07 o 
   5  13   2        0.08      -29.97     17.64 o 
  -3  14   2       18.60       23.63     19.09 o 
  -2  14   2        9.32       36.73     21.83 o 
  -1  14   2       37.57       11.39     20.81 o 
   0  14   2       20.73        0.09     19.61 o 
   1  14   2       32.13       15.24     16.70 o 
   2  14   2        0.35      -21.06     20.98 o 
   3  14   2        6.55       -0.60     17.64 o 
   4  14   2       69.58       69.78     17.72 o 
   5  14   2       12.78       26.37     22.86 o 
  -2  15   2        2.02       13.27     21.92 o 
  -1  15   2        0.11        5.05     22.00 o 
   0  15   2        1.36       28.51     22.77 o 
   1  15   2        0.08       22.18     27.74 o 
   2  15   2       14.07       16.01     17.89 o 
   3  15   2        0.99      -29.11     17.81 o 
   1  16   2        0.00        4.02     23.03 o 
  -2 -15   3       32.01       54.20     25.69 o 
  -1 -15   3        0.20        3.94     20.38 o 
   0 -15   3        0.35       -8.99     21.92 o 
   1 -15   3        0.00       30.39     22.60 o 
  -3 -14   3       31.83       37.67     19.69 o 
  -2 -14   3        0.06       -3.00     16.70 o 
  -1 -14   3        1.73       14.21     21.40 o 
   0 -14   3       61.76       50.69     23.20 o 
   1 -14   3        5.54        7.28     21.75 o 
   2 -14   3        0.26       21.83     22.18 o 
   3 -14   3        0.53        7.45     22.69 o 
  -5 -13   3       79.79       28.60     23.46 o 
  -4 -13   3       86.28       51.63     20.46 o 
  -3 -13   3       22.79       14.90     17.21 o 
  -2 -13   3      110.95      123.20     19.61 o 
  -1 -13   3       45.93       12.76     15.33 o 
   0 -13   3       10.35      -13.44     18.58 o 
   1 -13   3       33.57       26.46     18.49 o 
   2 -13   3      210.97      210.79     29.71 o 
   3 -13   3        6.13       41.61     29.62 o 
   4 -13   3       30.97       48.29     21.06 o 
  -5 -12   3      159.61      157.71     23.97 o 
  -4 -12   3       55.45       35.70     18.41 o 
  -3 -12   3       72.61       70.04     18.41 o 
  -2 -12   3       12.31        6.76     15.15 o 
  -1 -12   3      534.95      468.76     31.76 o 
   0 -12   3       72.37       47.52     17.81 o 
   1 -12   3      479.10      441.27     29.11 o 
   2 -12   3        0.34       16.78     15.58 o 
   3 -12   3        0.50       40.93     18.84 o 
   4 -12   3        9.77       49.49     20.29 o 
   5 -12   3      233.29      180.91     25.43 o 
  -6 -11   3        7.15        6.34     20.72 o 
  -5 -11   3       17.87       37.59     20.21 o 
  -4 -11   3        4.71      -14.56     16.01 o 
  -3 -11   3      157.02      181.85     21.15 o 
  -2 -11   3       49.99       39.90     15.41 o 
  -1 -11   3       74.51       53.77     15.67 o 
   0 -11   3        2.25      -13.78     12.07 o 
   1 -11   3      103.63       91.70     19.01 o 
   2 -11   3       73.75       55.14     16.35 o 
   3 -11   3       19.43       52.06     18.49 o 
   4 -11   3        3.31       22.00     21.40 o 
   5 -11   3      184.79      168.84     24.74 o 
  -6 -10   3        5.40       -9.42     22.00 o 
  -5 -10   3      176.86      144.10     21.83 o 
  -4 -10   3       11.89       -4.20     16.35 o 
  -3 -10   3       36.44       15.07     17.38 o 
  -2 -10   3        2.05       -7.71     13.19 o 
  -1 -10   3      158.12      168.92     16.01 o 
   0 -10   3        4.84      -18.41     10.96 o 
   1 -10   3      190.32      161.48     17.21 o 
   2 -10   3        0.66      -25.94     13.01 o 
   3 -10   3      198.38      195.64     19.86 o 
   4 -10   3        6.43       17.72     21.40 o 
   5 -10   3      167.36      193.67     24.06 o 
   6 -10   3       26.47       23.37     22.00 o 
  -7  -9   3        7.77      -11.73     25.09 o 
  -6  -9   3      229.08      246.15     29.20 o 
  -5  -9   3      336.45      332.88     28.85 o 
  -4  -9   3       17.65        1.28     15.58 o 
  -3  -9   3      234.90      240.50     20.63 o 
  -2  -9   3       24.05       32.79     12.07 o 
  -1  -9   3        2.66      -17.29     10.27 o 
   0  -9   3        0.19      -10.27      8.99 o 
   1  -9   3        1.58      -16.78      9.16 o 
   2  -9   3        5.36      -24.32     12.16 o 
   3  -9   3      299.19      294.35     35.10 o 
   4  -9   3        5.20        8.22     15.50 o 
   5  -9   3      271.44      218.50     33.56 o 
   6  -9   3      284.12      227.14     26.11 o 
  -7  -8   3        1.40      -18.24     22.26 o 
  -6  -8   3        2.55      -24.66     19.44 o 
  -5  -8   3       23.06       20.29     19.09 o 
  -4  -8   3        8.05       -3.25     13.78 o 
  -3  -8   3      156.29      170.81     17.47 o 
  -2  -8   3        9.42       12.59     11.04 o 
  -1  -8   3        1.98      -13.27      9.25 o 
   0  -8   3      148.05      138.70     11.04 o 
   1  -8   3        0.01      -15.92      7.96 o 
   2  -8   3        3.47      -10.62     19.26 o 
   3  -8   3       17.66       28.85     14.04 o 
   4  -8   3        0.44       17.04     14.90 o 
   5  -8   3       39.70       51.97     18.32 o 
   6  -8   3       28.77        1.80     18.92 o 
   7  -8   3       19.72       17.89     26.63 o 
  -8  -7   3       18.17       15.07     19.78 o 
  -7  -7   3       43.21       49.32     20.29 o 
  -6  -7   3       45.68       41.52     16.87 o 
  -5  -7   3      199.77      208.91     19.52 o 
  -4  -7   3        0.19      -13.36     14.56 o 
  -3  -7   3      143.35      170.38     14.47 o 
  -2  -7   3      360.71      359.17     16.27 o 
  -1  -7   3        0.02      -12.50      6.25 o 
   0  -7   3        4.90       10.10      7.45 o 
   1  -7   3       17.06       23.37      8.13 o 
   2  -7   3      453.11      442.39     18.32 o 
   3  -7   3       65.06      116.78     33.22 o 
   4  -7   3       53.36       71.41     17.21 o 
   5  -7   3      363.40      395.04     27.40 o 
   6  -7   3       74.01       81.34     21.32 o 
   7  -7   3      128.53      105.40     23.89 o 
  -8  -6   3        0.54       -9.25     18.49 o 
  -7  -6   3       15.70        8.99     17.21 o 
  -6  -6   3       95.65       68.15     17.21 o 
  -5  -6   3      768.82      727.07     30.05 o 
  -4  -6   3        0.86        9.42     12.76 o 
  -3  -6   3      861.74      868.25     26.03 o 
  -2  -6   3      424.12      416.27     16.70 o 
  -1  -6   3     3413.37     3241.41     63.53 o 
   0  -6   3      649.01      624.50     20.12 o 
   1  -6   3     3813.55     3828.75     76.46 o 
   2  -6   3      259.95      286.14     14.38 o 
   3  -6   3      368.96      381.34     20.81 o 
   4  -6   3       73.59       60.45     16.01 o 
   5  -6   3     1087.11     1120.40     42.12 o 
   6  -6   3       71.50       66.95     19.18 o 
   7  -6   3       46.72       39.47     22.35 o 
   8  -6   3        2.19       25.69     44.69 o 
  -8  -5   3       75.20       64.73     20.63 o 
  -7  -5   3      100.34       55.05     19.01 o 
  -6  -5   3      267.34      266.96     22.35 o 
  -5  -5   3       38.06       19.61     14.13 o 
  -4  -5   3      118.18      131.94     14.81 o 
  -3  -5   3     1649.63     1605.51     39.04 o 
  -2  -5   3     1543.43     1564.67     38.78 o 
  -1  -5   3      614.94      544.02     14.81 o 
   0  -5   3        9.25       12.16      7.28 o 
   1  -5   3      347.42      313.96     11.64 o 
   2  -5   3      817.76      801.73     24.32 o 
   3  -5   3      887.70      923.82     35.02 o 
   4  -5   3      288.90      354.97     22.00 o 
   5  -5   3        0.19       -2.40     18.58 o 
   6  -5   3        2.71       -2.31     16.70 o 
   7  -5   3       28.94       30.91     20.29 o 
   8  -5   3       96.62      119.61     47.09 o 
  -8  -4   3       19.27       37.16     19.52 o 
  -7  -4   3        9.26       16.27     16.95 o 
  -6  -4   3      131.11      133.22     15.67 o 
  -5  -4   3      524.84      544.62     20.55 o 
  -4  -4   3       65.90       61.56     12.93 o 
  -3  -4   3      959.63      962.69     29.71 o 
  -2  -4   3      470.36      436.22     14.04 o 
  -1  -4   3      449.35      341.53     10.79 o 
   0  -4   3      429.56      357.97     14.21 o 
   1  -4   3      518.46      404.37     17.29 o 
   2  -4   3      555.08      559.94     24.83 o 
   3  -4   3     1801.80     1912.11     56.17 o 
   4  -4   3      648.31      711.14     28.77 o 
   5  -4   3      567.42      625.35     28.94 o 
   6  -4   3      113.18      143.92     20.29 o 
   7  -4   3       42.24       54.37     19.95 o 
   8  -4   3       86.16       58.05     28.08 o 
  -8  -3   3      221.12      188.02     34.16 o 
  -7  -3   3        0.03       -1.46     15.50 o 
  -6  -3   3      104.74      104.28     16.44 o 
  -5  -3   3       94.18       94.44     13.78 o 
  -4  -3   3      769.13      880.50     27.65 o 
  -3  -3   3      316.19      329.20     19.09 o 
  -2  -3   3     1914.86     1857.05     47.18 o 
  -1  -3   3       60.42       63.61      5.91 o 
   0  -3   3        1.17       -6.34      5.57 o 
   1  -3   3       34.42       53.17      8.56 o 
   2  -3   3     4355.67     4549.57    145.29 o 
   3  -3   3      274.27      307.45     17.64 o 
   4  -3   3     1585.78     1816.47     55.05 o 
   5  -3   3       30.24       45.21     14.73 o 
   6  -3   3      538.77      575.10     29.80 o 
   7  -3   3       44.84       35.02     19.18 o 
   8  -3   3      825.41      721.67     47.43 o 
  -8  -2   3      289.70      322.52     29.54 o 
  -7  -2   3        3.10       -1.37     18.75 o 
  -6  -2   3      828.10      855.92     30.99 o 
  -5  -2   3       13.85       -8.39     11.13 o 
  -4  -2   3     3320.72     3545.44     85.02 o 
  -3  -2   3     2271.04     2214.08     54.54 o 
  -2  -2   3      463.16      466.36     20.38 o 
  -1  -2   3    18526.59    16315.87    449.58 o 
   0  -2   3    24979.67    20690.78    572.53 o 
   1  -2   3    18200.09    16894.48    439.39 o 
   2  -2   3      422.53      467.73     24.06 o 
   3  -2   3     3166.97     3585.94     97.01 o 
   4  -2   3     3837.06     4256.15    115.50 o 
   5  -2   3      157.44      139.21     14.30 o 
   6  -2   3      335.36      425.95     41.18 o 
   7  -2   3       71.93       55.57     20.03 o 
   8  -2   3      529.02      516.53     43.84 o 
  -8  -1   3        2.01      -14.13     20.46 o 
  -7  -1   3      298.48      302.83     22.26 o 
  -6  -1   3      188.21      230.23     23.03 o 
  -5  -1   3     1550.73     1603.80     44.78 o 
  -4  -1   3      214.54      256.85     16.01 o 
  -3  -1   3       57.83       64.81      9.67 o 
  -2  -1   3      802.02      749.50     21.66 o 
  -1  -1   3      607.19      513.37     32.71 o 
   0  -1   3        1.44       -7.96      4.88 o 
   1  -1   3      433.89      466.36     16.95 o 
   2  -1   3     2201.69     2250.13     60.79 o 
   3  -1   3      672.94      721.16     22.77 o 
   4  -1   3       58.92      103.68     14.04 o 
   5  -1   3     1241.40     1371.43     39.13 o 
   6  -1   3      298.65      342.04     21.40 o 
   7  -1   3       27.18       10.45     17.29 o 
   8  -1   3      138.02      178.43     62.84 o 
  -8   0   3      645.64      579.98     34.42 o 
  -7   0   3      123.20       87.59     21.92 o 
  -6   0   3      271.85      287.33     25.86 o 
  -5   0   3        8.85       -4.20     12.67 o 
  -4   0   3     1095.95     1156.10     33.48 o 
  -3   0   3      148.69      202.23     15.15 o 
  -2   0   3     5197.12     5157.37    135.02 o 
  -1   0   3       44.88       45.81      8.30 o 
   0   0   3     4544.95     3182.93    473.04 o 
   1   0   3       56.68       80.57      8.13 o 
   2   0   3     5086.44     5644.02    127.06 o 
   3   0   3      161.47      214.99     12.67 o 
   4   0   3      110.89      142.38     13.10 o 
   5   0   3       12.84      -20.55     10.27 o 
   6   0   3      927.43     1013.55     33.56 o 
   7   0   3       33.72       22.52     15.07 o 
   8   0   3      723.92      641.79     40.50 o 
   9   0   3       31.96       61.56     32.45 o 
  -8   1   3      400.14      340.93     55.65 o 
  -7   1   3        0.00      -17.81     17.64 o 
  -6   1   3      215.11      266.87     20.03 o 
  -5   1   3      318.25      365.76     19.01 o 
  -4   1   3       23.04       26.88     10.36 o 
  -3   1   3     2097.31     2113.05     60.53 o 
  -2   1   3       35.25       40.33     10.10 o 
  -1   1   3     1329.46     1152.08     44.35 o 
   0   1   3        0.28       -0.86      1.54 o 
   1   1   3     1032.29     1070.65     36.30 o 
   2   1   3        6.16        3.00     19.35 o 
   3   1   3     2464.82     2740.55     75.34 o 
   4   1   3      706.12      741.37     28.51 o 
   5   1   3      203.97      280.40     17.55 o 
   6   1   3     1064.33     1054.21     40.84 o 
   7   1   3       36.73       18.49     15.07 o 
   8   1   3      283.04      299.92     30.82 o 
   9   1   3       33.37       15.58     28.68 o 
  -8   2   3      191.90      153.51     30.57 o 
  -7   2   3        8.41       30.39     22.86 o 
  -6   2   3       81.79       87.76     18.75 o 
  -5   2   3       83.58       89.30     14.81 o 
  -4   2   3       23.59       24.32      9.93 o 
  -3   2   3      782.05      820.99     24.06 o 
  -2   2   3      966.89      851.81     28.00 o 
  -1   2   3      184.20      208.48      9.67 o 
   0   2   3     7869.91     6775.46    175.86 o 
   1   2   3      351.36      335.37     18.15 o 
   2   2   3     1512.42     1546.69     44.69 o 
   3   2   3      849.16      942.05     27.31 o 
   4   2   3        3.60      -17.29      9.33 o 
   5   2   3       27.71       28.34     12.59 o 
   6   2   3       99.63       65.33     17.04 o 
   7   2   3        8.12       19.18     14.90 o 
   8   2   3        0.89      -15.67     16.18 o 
   9   2   3       64.65       84.68     29.80 o 
  -8   3   3       36.51       59.16     27.48 o 
  -7   3   3       20.75       -7.02     22.60 o 
  -6   3   3       56.51       51.11     14.64 o 
  -5   3   3        0.23        2.40     11.04 o 
  -4   3   3       23.89       16.61     13.01 o 
  -3   3   3      118.95      110.96     10.02 o 
  -2   3   3        3.66       -7.36      7.96 o 
  -1   3   3        0.04       -5.14      7.11 o 
   0   3   3        0.16       -7.79      3.94 o 
   1   3   3        5.39        8.39      7.11 o 
   2   3   3        1.16       -2.48      7.62 o 
   3   3   3      170.70      192.64     10.87 o 
   4   3   3       19.11       13.19      8.73 o 
   5   3   3       34.02       29.62     14.90 o 
   6   3   3      743.03      700.27     27.48 o 
   7   3   3        0.74       -8.30     16.52 o 
   8   3   3        3.45       21.92     14.98 o 
   9   3   3        8.83      -29.11     23.97 o 
  -8   4   3       81.06       56.51     28.00 o 
  -7   4   3        0.07        6.42     24.32 o 
  -6   4   3      285.14      261.99     30.31 o 
  -5   4   3       11.24       11.04     11.39 o 
  -4   4   3       73.45       73.12     10.36 o 
  -3   4   3      213.59      190.93     11.13 o 
  -2   4   3      395.24      330.06     12.24 o 
  -1   4   3      244.83      225.60     11.13 o 
   0   4   3       77.60       70.46      7.19 o 
   1   4   3      310.34      262.33      9.76 o 
   2   4   3      305.19      298.21     13.78 o 
   3   4   3      172.76      202.49     15.15 o 
   4   4   3       91.80       98.46     10.53 o 
   5   4   3       15.74        4.79      9.76 o 
   6   4   3       50.34       63.19     13.36 o 
   7   4   3       57.57       64.13     14.98 o 
   8   4   3        6.79      -10.45     23.54 o 
  -8   5   3        7.99       35.36     27.91 o 
  -7   5   3       68.28       65.50     26.97 o 
  -6   5   3       58.96       81.17     32.45 o 
  -5   5   3      274.55      266.44     19.69 o 
  -4   5   3      290.62      289.56     15.33 o 
  -3   5   3      484.35      419.19     15.07 o 
  -2   5   3      138.35      143.50      9.25 o 
  -1   5   3       79.58      104.63      7.45 o 
   0   5   3        0.41        0.60      4.97 o 
   1   5   3       39.72       40.24      6.16 o 
   2   5   3        5.67       -2.40     11.30 o 
   3   5   3       96.24      110.62     14.47 o 
   4   5   3      330.84      341.53     15.15 o 
   5   5   3       30.02       49.14     10.96 o 
   6   5   3      308.91      319.35     23.46 o 
   7   5   3      146.92      135.88     18.58 o 
   8   5   3       22.65       67.55     20.98 o 
  -8   6   3        1.52      -27.40     26.37 o 
  -7   6   3      126.32       83.91     28.17 o 
  -6   6   3       28.53       21.23     26.80 o 
  -5   6   3      120.78      140.58     17.55 o 
  -4   6   3      139.90      157.02     27.06 o 
  -3   6   3       94.47       68.67     10.27 o 
  -2   6   3        0.36      -10.53      6.34 o 
  -1   6   3      668.68      593.67     14.30 o 
   0   6   3      115.26      139.13     10.27 o 
   1   6   3      886.97      822.27     18.15 o 
   2   6   3       34.98       32.19      8.82 o 
   3   6   3        3.90        3.25      8.48 o 
   4   6   3        0.30      -11.39      9.42 o 
   5   6   3       10.45       26.03     12.67 o 
   6   6   3       30.26       35.53     14.64 o 
   7   6   3      136.98      119.87     24.49 o 
   8   6   3       23.04       45.72     31.34 o 
  -7   7   3       30.20       -4.37     25.34 o 
  -6   7   3       83.29       36.05     24.83 o 
  -5   7   3       33.39       31.94     20.63 o 
  -4   7   3      113.26      119.09     16.01 o 
  -3   7   3       49.80       60.70     12.76 o 
  -2   7   3     1788.52     1665.70     53.08 o 
  -1   7   3       13.14       -4.28      6.16 o 
   0   7   3      119.63      129.20      9.67 o 
   1   7   3        0.01      -10.96      5.74 o 
   2   7   3     2168.40     2021.95     44.86 o 
   3   7   3        1.30      -12.33      7.71 o 
   4   7   3      724.00      680.06     24.83 o 
   5   7   3        0.03       -6.34     15.84 o 
   6   7   3       81.84       61.22     20.03 o 
   7   7   3       48.73       21.66     20.03 o 
   8   7   3      218.92      213.87     28.43 o 
  -7   8   3       46.80       35.53     27.83 o 
  -6   8   3      125.84      192.38     36.13 o 
  -5   8   3      216.20      207.20     29.45 o 
  -4   8   3        5.41       -6.68     14.30 o 
  -3   8   3       11.66        5.05     12.59 o 
  -2   8   3        6.44       21.58      9.33 o 
  -1   8   3     2664.18     2407.41     47.18 o 
   0   8   3      198.37      409.08     36.30 o 
   1   8   3     5181.32     4708.82     96.15 o 
   2   8   3       61.99       80.57     12.84 o 
   3   8   3       80.97      114.90     11.13 o 
   4   8   3        2.75        4.28     10.53 o 
   5   8   3      380.50      380.06     20.98 o 
   6   8   3       12.77       -5.39     17.38 o 
   7   8   3       41.06       59.76     22.69 o 
   8   8   3       19.36      -14.04     22.00 o 
  -7   9   3      146.61      158.39     33.99 o 
  -6   9   3       50.78       59.68     32.45 o 
  -5   9   3      274.17      283.99     34.42 o 
  -4   9   3      246.47      307.88     22.09 o 
  -3   9   3       20.44       91.27     41.87 o 
  -2   9   3      854.58      750.87     27.23 o 
  -1   9   3      187.13      293.33     18.49 o 
   0   9   3       43.51       44.35     10.96 o 
   1   9   3        5.23       34.76     22.00 o 
   2   9   3      739.31      690.42     25.69 o 
   3   9   3       29.04       39.21     19.52 o 
   4   9   3      885.37      779.64     25.77 o 
   5   9   3      203.87      255.06     25.77 o 
   6   9   3       29.34       12.50     19.78 o 
   7   9   3       74.28       80.91     26.11 o 
  -6  10   3      171.83      119.61     31.25 o 
  -5  10   3      338.46      350.26     95.04 o 
  -4  10   3      428.87      430.23     26.71 o 
  -3  10   3      992.40     1034.69     47.95 o 
  -2  10   3      297.18      314.82     21.06 o 
  -1  10   3       21.19      213.02     30.65 o 
   0  10   3     4359.24     4065.65     92.81 o 
   1  10   3       13.95      112.07     32.02 o 
   2  10   3     1098.16     1056.44     31.08 o 
   3  10   3      301.87      352.83     30.48 o 
   4  10   3      271.02      292.47     20.98 o 
   5  10   3      301.63      289.99     34.16 o 
   6  10   3      224.91      253.60     28.43 o 
   7  10   3       87.71      102.91     26.54 o 
  -6  11   3       17.07       40.15     28.94 o 
  -5  11   3      154.21      168.32     32.11 o 
  -4  11   3       29.00       35.79     37.24 o 
  -3  11   3      617.25      659.34     31.16 o 
  -2  11   3       46.68      311.39     61.99 o 
  -1  11   3      299.83      336.39     21.23 o 
   0  11   3        2.96       11.73     12.50 o 
   1  11   3      172.18      194.18     21.58 o 
   2  11   3       68.05       66.18     24.14 o 
   3  11   3      413.46      440.08     26.37 o 
   4  11   3       21.24       45.89     18.58 o 
   5  11   3       50.66       64.90     18.66 o 
   6  11   3       83.97       65.93     23.37 o 
   7  11   3       51.57       43.67     25.77 o 
  -5  12   3      239.81      241.96     36.39 o 
  -4  12   3       45.37       23.20     25.34 o 
  -3  12   3       74.37       75.17     19.26 o 
  -2  12   3      114.47      160.19     20.21 o 
  -1  12   3      634.11      724.76     35.10 o 
   0  12   3     1554.92     1566.89     43.41 o 
   1  12   3     1406.73     1338.81     43.84 o 
   2  12   3      227.13      215.07     20.81 o 
   3  12   3      138.09      163.62     17.55 o 
   4  12   3       51.95       69.86     18.07 o 
   5  12   3      877.67      772.27     33.22 o 
   6  12   3        8.18       -2.48     18.84 o 
  -4  13   3      106.55      127.31     34.08 o 
  -3  13   3      451.88      419.96     32.62 o 
  -2  13   3      197.46      218.50     45.12 o 
  -1  13   3      400.54      412.94     56.51 o 
   0  13   3        8.67       30.74     18.32 o 
   1  13   3      152.02      138.27     26.63 o 
   2  13   3      253.47      273.29     23.12 o 
   3  13   3      518.28      516.70     27.74 o 
   4  13   3      259.62      259.25     21.75 o 
   5  13   3        7.79       26.46     17.21 o 
  -3  14   3       35.01       60.19     27.23 o 
  -2  14   3       50.01       40.33     51.37 o 
  -1  14   3        0.69       30.39     22.00 o 
   0  14   3       65.67       42.72     21.83 o 
   1  14   3        0.50      -26.37     15.41 o 
   2  14   3       32.78        7.96     16.95 o 
   3  14   3        6.85       -3.08     17.21 o 
   4  14   3       25.44       19.69     18.75 o 
   5  14   3        0.07       12.07     17.64 o 
  -2  15   3       14.86       62.59     24.66 o 
  -1  15   3        7.08       -0.68     21.32 o 
   0  15   3        3.53       -6.08     20.72 o 
   1  15   3        1.81       11.56     21.58 o 
   2  15   3       27.68       33.73     19.01 o 
   3  15   3       55.75       45.55     19.18 o 
   0  16   3        2.27       10.87     26.03 o 
   1  16   3        6.74        8.65     22.86 o 
  -1 -15   4       11.47       46.15     24.91 o 
   0 -15   4        0.54       25.69     22.69 o 
  -3 -14   4       57.20       69.78     20.29 o 
  -2 -14   4        0.85        6.68     25.86 o 
  -1 -14   4        0.08        1.03     20.72 o 
   0 -14   4        2.35       19.86     20.89 o 
   1 -14   4        0.51        4.45     20.03 o 
   2 -14   4       16.23       63.19     24.57 o 
  -4 -13   4        0.00      -13.96     17.98 o 
  -3 -13   4      178.92      154.37     21.75 o 
  -2 -13   4       64.14       55.65     23.97 o 
  -1 -13   4       85.30       85.62     21.15 o 
   0 -13   4        5.05       11.13     19.52 o 
   1 -13   4      116.08      107.11     24.74 o 
   2 -13   4       38.35       10.27     20.98 o 
   3 -13   4      180.57      223.38     30.99 o 
   4 -13   4       12.35       40.24     20.63 o 
  -5 -12   4      187.17      170.38     24.66 o 
  -4 -12   4       47.75        5.39     18.32 o 
  -3 -12   4       48.00       63.61     18.15 o 
  -2 -12   4       80.54       83.31     17.81 o 
  -1 -12   4       97.43       92.30     18.41 o 
   0 -12   4      186.01      204.97     26.63 o 
   1 -12   4       57.68       51.97     21.75 o 
   2 -12   4       40.91       50.43     31.85 o 
   3 -12   4      114.42      116.87     24.40 o 
   4 -12   4        0.24       -3.42     20.38 o 
  -6 -11   4       38.80      -11.47     21.49 o 
  -5 -11   4      244.20      203.17     24.91 o 
  -4 -11   4       53.26       40.07     18.75 o 
  -3 -11   4       26.67       10.36     16.27 o 
  -2 -11   4        9.48       -5.14     15.58 o 
  -1 -11   4       19.68       -3.34     12.84 o 
   0 -11   4        0.80       -3.51     12.16 o 
   1 -11   4        7.03      -23.20     14.90 o 
   2 -11   4       19.41       40.75     15.84 o 
   3 -11   4       54.87       70.98     19.52 o 
   4 -11   4       29.58       33.56     19.18 o 
   5 -11   4       57.23       60.10     21.23 o 
  -6 -10   4       13.37       -9.16     23.46 o 
  -5 -10   4      176.13      192.55     23.29 o 
  -4 -10   4      250.17      233.22     22.86 o 
  -3 -10   4       55.04       16.35     16.10 o 
  -2 -10   4       20.68       -7.02     13.87 o 
  -1 -10   4       16.74        0.51     12.16 o 
   0 -10   4       45.70       16.44     12.16 o 
   1 -10   4        7.39      -23.12     13.87 o 
   2 -10   4       13.18       -6.51     13.61 o 
   3 -10   4      185.35      183.14     20.81 o 
   4 -10   4      153.67      163.36     21.75 o 
   5 -10   4      256.67      231.68     35.53 o 
   6 -10   4      154.62      133.14     24.66 o 
  -7  -9   4       34.02      -14.30     23.80 o 
  -6  -9   4       27.25        2.91     21.75 o 
  -5  -9   4        1.23       -0.60     16.44 o 
  -4  -9   4       79.62       50.34     17.29 o 
  -3  -9   4       38.56       30.22     15.33 o 
  -2  -9   4        4.79        3.85     13.10 o 
  -1  -9   4       23.27       14.30     11.82 o 
   0  -9   4        0.41      -12.84      9.08 o 
   1  -9   4       28.35       14.90      9.42 o 
   2  -9   4        0.51      -23.89     12.76 o 
   3  -9   4      324.47      300.95     21.83 o 
   4  -9   4       89.22       75.77     20.21 o 
   5  -9   4       39.90       43.67     29.20 o 
   6  -9   4       59.57       76.54     37.84 o 
  -7  -8   4        1.89      -10.27     18.15 o 
  -6  -8   4       40.68       34.93     21.83 o 
  -5  -8   4        6.47      -28.34     17.89 o 
  -4  -8   4        3.68      -17.81     14.47 o 
  -3  -8   4       25.93       33.65     14.30 o 
  -2  -8   4       14.72       15.41     16.27 o 
  -1  -8   4       80.42       76.63     11.99 o 
   0  -8   4       77.30       90.93     10.19 o 
   1  -8   4       44.42       39.81     10.19 o 
   2  -8   4       36.68       29.97     18.15 o 
   3  -8   4        5.39       -1.11     12.93 o 
   4  -8   4       12.95       17.29     14.98 o 
   5  -8   4        5.66      -11.99     20.46 o 
   6  -8   4       75.12       70.81     21.49 o 
   7  -8   4       35.60       63.70     28.77 o 
  -7  -7   4        7.87       -1.97     17.89 o 
  -6  -7   4        0.82      -11.90     15.75 o 
  -5  -7   4        6.41       10.02     14.56 o 
  -4  -7   4      206.16      193.33     22.43 o 
  -3  -7   4      453.87      443.42     18.41 o 
  -2  -7   4      534.46      501.46     19.09 o 
  -1  -7   4      616.89      626.30     18.58 o 
   0  -7   4        0.03      -13.53      7.11 o 
   1  -7   4      620.54      651.98     18.58 o 
   2  -7   4      233.23      275.86     18.32 o 
   3  -7   4     1041.52     1062.43     48.03 o 
   4  -7   4      158.26      142.98     19.69 o 
   5  -7   4        1.00       10.87     17.29 o 
   6  -7   4       16.54        2.05     18.84 o 
   7  -7   4       31.30       57.02     22.09 o 
  -8  -6   4       27.19       20.12     20.29 o 
  -7  -6   4       16.10       25.00     18.07 o 
  -6  -6   4        0.78        1.37     15.75 o 
  -5  -6   4      485.62      470.56     24.14 o 
  -4  -6   4      271.74      326.55     24.91 o 
  -3  -6   4       43.97       44.95     10.96 o 
  -2  -6   4      301.74      322.09     17.81 o 
  -1  -6   4     1257.02     1244.03     29.45 o 
   0  -6   4     4674.78     4698.29    100.52 o 
   1  -6   4     1256.31     1287.52     29.28 o 
   2  -6   4      496.80      511.05     19.26 o 
   3  -6   4       16.38        9.50     12.16 o 
   4  -6   4      202.16      252.14     20.81 o 
   5  -6   4      181.50      180.57     20.98 o 
   6  -6   4      143.63      157.62     22.18 o 
   7  -6   4        1.84      -14.04     18.58 o 
  -8  -5   4        4.10       -7.79     19.26 o 
  -7  -5   4       82.72       87.42     20.12 o 
  -6  -5   4       37.21       46.92     16.78 o 
  -5  -5   4       85.11       86.73     16.44 o 
  -4  -5   4      445.04      446.07     21.06 o 
  -3  -5   4       33.70       28.17      9.42 o 
  -2  -5   4      401.50      389.65     15.24 o 
  -1  -5   4       59.76      102.40     10.27 o 
   0  -5   4       10.82        3.68      5.82 o 
   1  -5   4        0.38       -4.88      6.94 o 
   2  -5   4        1.89       -9.33     10.70 o 
   3  -5   4      223.97      261.82     20.29 o 
   4  -5   4      108.98      158.48     21.23 o 
   5  -5   4      287.43      328.69     24.23 o 
   6  -5   4      156.93      192.90     23.89 o 
   7  -5   4      119.78      109.59     22.18 o 
   8  -5   4       42.43       26.20     27.40 o 
  -8  -4   4        3.29       13.01     22.77 o 
  -7  -4   4        0.28       -5.57     16.52 o 
  -6  -4   4      181.06      203.51     20.72 o 
  -5  -4   4      140.90      133.14     17.29 o 
  -4  -4   4      244.25      342.13     20.21 o 
  -3  -4   4      167.87      187.16     16.87 o 
  -2  -4   4      167.03      226.55     12.50 o 
  -1  -4   4      619.92      528.18     16.87 o 
   0  -4   4      206.32      205.40     14.81 o 
   1  -4   4      712.84      614.74     17.12 o 
   2  -4   4      301.63      355.06     18.07 o 
   3  -4   4      797.27      809.60     29.45 o 
   4  -4   4      279.49      375.78     25.69 o 
   5  -4   4        6.29       17.29     14.56 o 
   6  -4   4      435.58      468.07     28.68 o 
   7  -4   4        0.29       -8.99     17.98 o 
   8  -4   4       37.27       31.08     28.25 o 
  -8  -3   4      300.78      348.38     40.58 o 
  -7  -3   4       25.28        1.11     16.44 o 
  -6  -3   4      125.65      123.03     16.70 o 
  -5  -3   4       25.58       35.96     12.50 o 
  -4  -3   4      465.97      475.18     24.14 o 
  -3  -3   4     1058.92     1121.68     38.19 o 
  -2  -3   4      956.75      932.12     28.34 o 
  -1  -3   4      825.25      730.75     24.74 o 
   0  -3   4        4.13      -10.53      6.25 o 
   1  -3   4     1105.86      910.80     29.20 o 
   2  -3   4     1620.02     1607.22     46.66 o 
   3  -3   4     1577.05     1756.71     51.97 o 
   4  -3   4      262.57      318.76     19.44 o 
   5  -3   4       54.93       68.75     35.45 o 
   6  -3   4      464.20      475.18     35.19 o 
   7  -3   4       30.30       18.49     19.35 o 
   8  -3   4      188.73      204.80     34.59 o 
  -8  -2   4       81.96       93.07     23.37 o 
  -7  -2   4      229.92      209.68     27.23 o 
  -6  -2   4       26.82        6.85     14.30 o 
  -5  -2   4      180.05      221.66     16.87 o 
  -4  -2   4       93.25       94.78     12.67 o 
  -3  -2   4      336.12      332.54     19.01 o 
  -2  -2   4      369.55      382.11     23.97 o 
  -1  -2   4     3157.19     2857.58     61.13 o 
   0  -2   4     1658.81     1216.29     33.65 o 
   1  -2   4     4401.51     4087.66     94.44 o 
   2  -2   4      266.17      284.34     36.05 o 
   3  -2   4      875.37      923.22     31.34 o 
   4  -2   4       72.69       98.12     10.96 o 
   5  -2   4      179.69      236.31     16.70 o 
   6  -2   4       78.85      104.45     40.07 o 
   7  -2   4      601.35      520.30     30.14 o 
   8  -2   4       26.10       38.78     28.77 o 
  -8  -1   4        5.22       -8.65     20.12 o 
  -7  -1   4       29.23       33.90     19.52 o 
  -6  -1   4     1142.15     1159.87     37.24 o 
  -5  -1   4        0.06       -7.79     11.30 o 
  -4  -1   4     1137.85     1181.10     33.90 o 
  -3  -1   4      771.44      770.48     23.63 o 
  -2  -1   4      347.35      313.19     16.35 o 
  -1  -1   4      824.48      777.84     27.83 o 
   0  -1   4       29.70       35.27      6.85 o 
   1  -1   4      292.72      294.87     11.47 o 
   2  -1   4      109.45      139.39     10.53 o 
   3  -1   4      753.95      823.13     23.97 o 
   4  -1   4     2108.59     2367.51     58.65 o 
   5  -1   4      158.89      185.36     15.50 o 
   6  -1   4     1069.87     1137.52     51.80 o 
   7  -1   4      163.46      151.29     21.66 o 
   8  -1   4      136.05      122.52     30.99 o 
  -8   0   4      465.52      464.05     33.56 o 
  -7   0   4       81.76       66.44     20.81 o 
  -6   0   4     1401.87     1400.88     41.78 o 
  -5   0   4      117.77      117.38     16.70 o 
  -4   0   4      764.03      734.69     30.14 o 
  -3   0   4      354.60      331.43     14.98 o 
  -2   0   4      223.64      264.22     15.15 o 
  -1   0   4     1754.80     1475.71     40.33 o 
   0   0   4      502.67      359.34     26.97 o 
   1   0   4     2193.98     2270.67     60.28 o 
   2   0   4      589.37      605.83     21.49 o 
   3   0   4      377.88      411.57     16.01 o 
   4   0   4     1449.78     1594.55     48.89 o 
   5   0   4      117.79      128.68     13.96 o 
   6   0   4      547.42      486.48     23.03 o 
   7   0   4       74.17       72.35     16.27 o 
   8   0   4        8.62       12.67     27.06 o 
   9   0   4        2.52        8.48     28.34 o 
  -8   1   4       36.61       53.51     26.88 o 
  -7   1   4        5.23       -8.39     18.07 o 
  -6   1   4       34.92       11.47     14.81 o 
  -5   1   4        2.63       -7.02     11.13 o 
  -4   1   4      163.00      195.29     14.21 o 
  -3   1   4      127.41      142.04     14.13 o 
  -2   1   4      216.55      217.81     13.87 o 
  -1   1   4      320.17      282.20     12.50 o 
   0   1   4        5.71       -1.80      4.37 o 
   1   1   4      210.80      217.30     13.70 o 
   2   1   4      469.05      518.59     24.74 o 
   3   1   4      708.11      688.54     31.42 o 
   4   1   4       35.93       52.23     17.29 o 
   5   1   4      258.11      268.67     17.29 o 
   6   1   4      252.65      282.80     19.69 o 
   7   1   4        8.59      -15.75     14.21 o 
   8   1   4      137.51       86.13     28.00 o 
   9   1   4        7.35      -18.66     27.06 o 
  -8   2   4       29.11        5.82     25.00 o 
  -7   2   4       40.54        8.73     19.78 o 
  -6   2   4       93.79       73.29     18.92 o 
  -5   2   4        1.44       -3.08     11.30 o 
  -4   2   4      113.33      126.29     12.07 o 
  -3   2   4       24.25       20.89      8.65 o 
  -2   2   4     1197.26     1072.11     30.22 o 
  -1   2   4        0.00       -4.28      5.31 o 
   0   2   4      938.34      770.22     25.69 o 
   1   2   4        0.10       11.90     10.02 o 
   2   2   4     1573.08     1557.56     39.13 o 
   3   2   4      111.71      163.27     11.82 o 
   4   2   4      346.67      347.95     16.87 o 
   5   2   4       43.39       36.56     14.13 o 
   6   2   4      749.80      733.75     27.57 o 
   7   2   4        2.33       -4.45     14.47 o 
   8   2   4       71.08       45.89     23.37 o 
   9   2   4       37.11       75.26     29.11 o 
  -8   3   4        0.02       16.70     25.34 o 
  -7   3   4        0.00      -15.24     22.77 o 
  -6   3   4      112.93       78.51     18.49 o 
  -5   3   4       36.66       35.10     12.16 o 
  -4   3   4       80.70       79.88     14.56 o 
  -3   3   4       29.56       32.45      7.79 o 
  -2   3   4       68.46       57.02      9.59 o 
  -1   3   4      171.58      183.74     11.22 o 
   0   3   4        0.07       -8.05      5.39 o 
   1   3   4       89.68      123.29     14.38 o 
   2   3   4       14.21        7.36      8.56 o 
   3   3   4      188.44      222.18     11.22 o 
   4   3   4      159.37      175.60     11.82 o 
   5   3   4        8.14      -10.19      9.25 o 
   6   3   4      451.80      432.71     24.91 o 
   7   3   4       15.15      -11.04     16.10 o 
   8   3   4       14.64        8.48     19.52 o 
   9   3   4       36.22       20.29     37.59 o 
  -8   4   4        2.70      -11.82     24.57 o 
  -7   4   4       57.54       72.09     55.48 o 
  -6   4   4       27.09       25.43     34.68 o 
  -5   4   4       42.33       38.36     11.56 o 
  -4   4   4       25.92       20.55      9.33 o 
  -3   4   4      242.08      218.58     13.19 o 
  -2   4   4      180.22      182.71      9.67 o 
  -1   4   4      225.38      198.21      9.33 o 
   0   4   4     1072.00      900.02     21.83 o 
   1   4   4      105.70      107.54      8.13 o 
   2   4   4      477.87      467.73     16.78 o 
   3   4   4      109.41      134.93     11.56 o 
   4   4   4       79.96       91.01     10.10 o 
   5   4   4        1.36       -5.91      9.25 o 
   6   4   4      221.88      243.50     19.35 o 
   7   4   4       33.82       23.29     14.90 o 
   8   4   4       92.11       75.86     26.03 o 
  -8   5   4        0.00       29.28     28.08 o 
  -7   5   4        0.96      -11.30     23.63 o 
  -6   5   4       59.45       54.62     20.81 o 
  -5   5   4      169.13      178.09     17.38 o 
  -4   5   4        4.91       11.39     12.07 o 
  -3   5   4      243.99      239.64     12.33 o 
  -2   5   4      569.99      537.17     16.35 o 
  -1   5   4        1.05       -5.31      5.14 o 
   0   5   4       26.46       23.29      8.56 o 
   1   5   4        8.73       -4.54      6.85 o 
   2   5   4      584.86      542.73     13.96 o 
   3   5   4       69.28       95.72     15.07 o 
   4   5   4      164.37      207.97     18.15 o 
   5   5   4      520.10      525.78     19.61 o 
   6   5   4       13.02        8.22     11.56 o 
   7   5   4       68.09       53.51     15.84 o 
   8   5   4        0.12       -8.39     36.05 o 
  -8   6   4       34.26       27.91     29.11 o 
  -7   6   4       15.95       -9.16     24.23 o 
  -6   6   4       19.68       -4.54     21.83 o 
  -5   6   4      233.13      207.37     30.65 o 
  -4   6   4      290.08      263.87     25.60 o 
  -3   6   4      889.64      749.84     33.90 o 
  -2   6   4      205.48      229.97     25.77 o 
  -1   6   4      611.54      625.87     15.50 o 
   0   6   4     2365.88     2300.55     49.74 o 
   1   6   4      593.77      637.51     16.44 o 
   2   6   4       20.29       11.13      5.99 o 
   3   6   4      680.96      683.32     19.95 o 
   4   6   4      788.10      777.41     30.82 o 
   5   6   4      349.95      403.86     26.80 o 
   6   6   4      203.22      221.92     19.26 o 
   7   6   4      113.94       78.25     17.38 o 
   8   6   4       43.77       22.26     17.55 o 
  -7   7   4       66.44       50.26     26.88 o 
  -6   7   4      118.71       70.46     26.80 o 
  -5   7   4       58.43       53.85     20.81 o 
  -4   7   4       14.82        2.31     13.10 o 
  -3   7   4      316.64      290.67     33.05 o 
  -2   7   4       30.84       54.54     10.96 o 
  -1   7   4      539.58      484.77     13.36 o 
   0   7   4        0.37       -8.05      6.42 o 
   1   7   4      390.66      367.99     12.59 o 
   2   7   4       53.52       63.70     10.79 o 
   3   7   4      895.21      876.73     28.08 o 
   4   7   4        6.29       31.16      8.90 o 
   5   7   4      144.13      158.56     21.06 o 
   6   7   4       43.65       58.39     18.84 o 
   7   7   4        6.80        0.34     21.32 o 
   8   7   4        2.74       34.85     22.26 o 
  -7   8   4        1.07       56.51     29.11 o 
  -6   8   4       38.02       30.91     25.17 o 
  -5   8   4      183.49      185.28     64.98 o 
  -4   8   4      302.63      334.34     23.20 o 
  -3   8   4      655.87      574.84     24.32 o 
  -2   8   4      191.67      208.31     11.64 o 
  -1   8   4        0.66       19.86      7.88 o 
   0   8   4     4972.46     4464.21     91.35 o 
   1   8   4       52.04      127.83     40.50 o 
   2   8   4     1011.78      901.47     22.60 o 
   3   8   4      592.17      528.18     17.98 o 
   4   8   4      333.69      371.75     26.71 o 
   5   8   4      296.62      289.30     29.80 o 
   6   8   4      625.24      566.28     32.71 o 
   7   8   4        0.33      -12.24     19.18 o 
   8   8   4       10.15      -31.85     20.98 o 
  -7   9   4       13.97       26.20     27.74 o 
  -6   9   4      508.89      425.86     41.78 o 
  -5   9   4        2.24       17.12     32.53 o 
  -4   9   4       14.91        8.05     17.64 o 
  -3   9   4      218.62      235.45     18.92 o 
  -2   9   4      548.61      593.08     24.49 o 
  -1   9   4      237.93      282.97     13.70 o 
   0   9   4       24.60       26.71     10.45 o 
   1   9   4       68.74       63.70     18.41 o 
   2   9   4      557.10      549.84     25.86 o 
   3   9   4      269.83      265.24     15.92 o 
   4   9   4      107.06      203.09     32.11 o 
   5   9   4       25.63      -14.98     16.78 o 
   6   9   4      575.24      529.72     34.59 o 
   7   9   4       83.79      111.47     24.49 o 
  -6  10   4       65.69       51.03     28.25 o 
  -5  10   4      119.82      110.19     30.57 o 
  -4  10   4      281.51      348.38     35.02 o 
  -3  10   4      166.48      219.44     26.03 o 
  -2  10   4      185.58      227.40     23.20 o 
  -1  10   4       63.12       59.42     11.90 o 
   0  10   4       38.17      360.54     48.55 o 
   1  10   4       65.65       56.68     21.75 o 
   2  10   4      212.83      291.79     35.19 o 
   3  10   4      393.94      404.80     17.81 o 
   4  10   4      103.70      151.12     32.88 o 
   5  10   4      142.91      188.62     20.63 o 
   6  10   4       70.24       92.47     22.77 o 
   7  10   4       95.75      108.99     26.11 o 
  -6  11   4       33.62       -0.17     27.14 o 
  -5  11   4      130.32      131.77     31.76 o 
  -4  11   4      210.19      268.58     40.75 o 
  -3  11   4      754.50      829.04     35.19 o 
  -2  11   4      934.30      940.51     33.82 o 
  -1  11   4      488.06      533.06     24.32 o 
   0  11   4       34.38       30.05     12.84 o 
   1  11   4      274.90      322.18     20.72 o 
   2  11   4     1097.61     1007.64     35.02 o 
   3  11   4     2465.76     2274.87     84.16 o 
   4  11   4      284.32      287.68     23.97 o 
   5  11   4      514.94      469.53     39.30 o 
   6  11   4       56.60       45.21     22.43 o 
   7  11   4       94.66      121.15     27.74 o 
  -5  12   4      488.32      423.98     78.68 o 
  -4  12   4        9.63       59.25     27.74 o 
  -3  12   4      296.57      344.18     49.74 o 
  -2  12   4      323.68      326.20     53.34 o 
  -1  12   4     1213.35     1241.97     49.06 o 
   0  12   4     1090.73     1324.94     38.36 o 
   1  12   4     2073.00     1986.76     95.72 o 
   2  12   4      572.02      549.75     26.20 o 
   3  12   4       92.96      108.82     18.75 o 
   4  12   4        0.54       -1.37     14.21 o 
   5  12   4      706.29      701.04     28.51 o 
   6  12   4      228.91      188.10     23.03 o 
  -4  13   4      137.55      104.03     30.22 o 
  -3  13   4        7.67       45.63     30.57 o 
  -2  13   4      319.16      380.74     34.16 o 
  -1  13   4       21.70       60.70     45.04 o 
   0  13   4        1.99       17.81     14.64 o 
   1  13   4        3.19       14.73     24.06 o 
   2  13   4      182.84      167.55     20.46 o 
   3  13   4        4.78       39.30     17.64 o 
   4  13   4      104.20      122.26     21.15 o 
   5  13   4      116.34      143.92     20.21 o 
   6  13   4       20.42       26.37     18.58 o 
  -3  14   4       10.04       25.77     34.85 o 
  -2  14   4        4.71       39.73     39.30 o 
  -1  14   4       15.51       -4.54     19.86 o 
   0  14   4       14.94       17.98     20.98 o 
   1  14   4        5.50       -9.42     16.10 o 
   2  14   4        3.12        6.85     25.00 o 
   3  14   4       57.37       45.72     18.92 o 
   4  14   4        4.81       33.82     19.18 o 
   5  14   4        2.12       32.11     27.48 o 
  -2  15   4        7.75        6.25     22.77 o 
  -1  15   4       18.89       58.82     24.40 o 
   0  15   4        0.65      -19.26     21.23 o 
   1  15   4        0.00       -6.08     36.82 o 
   2  15   4       47.02       66.18     22.69 o 
   3  15   4        6.34        0.77     18.24 o 
   4  15   4       11.72       28.00     20.12 o 
   0  16   4      548.92      585.11     43.07 o 
   1  16   4      188.94      188.53     57.62 o 
   2  16   4      174.23      190.41     35.36 o 
  -3 -14   5       18.72       12.24     19.09 o 
  -2 -14   5       27.87        2.74     23.54 o 
  -1 -14   5      106.45       50.60     23.54 o 
   0 -14   5      156.13      174.23     42.64 o 
   1 -14   5       92.62       55.39     24.06 o 
   2 -14   5        0.41       47.95     23.63 o 
  -4 -13   5       11.64      -13.61     25.09 o 
  -3 -13   5      143.43      100.34     20.98 o 
  -2 -13   5        2.17       -3.77     15.92 o 
  -1 -13   5       60.92       42.21     27.48 o 
   0 -13   5        0.06       11.47     19.69 o 
   1 -13   5       61.15       63.61     22.77 o 
   2 -13   5        7.76       22.43     21.49 o 
   3 -13   5      112.71      155.14     41.52 o 
  -5 -12   5       25.83       45.38     22.18 o 
  -4 -12   5       29.37        3.00     18.84 o 
  -3 -12   5       77.71       40.93     18.49 o 
  -2 -12   5      154.56      150.69     20.03 o 
  -1 -12   5        4.43       -0.60     14.13 o 
   0 -12   5      246.05      266.79     55.74 o 
   1 -12   5        9.95       15.41     18.07 o 
   2 -12   5      167.72      205.65     46.40 o 
   3 -12   5       41.48       36.05     25.00 o 
   4 -12   5       16.28       36.99     20.21 o 
  -6 -11   5      148.82      140.76     25.69 o 
  -5 -11   5       19.26      -16.95     19.18 o 
  -4 -11   5        0.51        3.08     17.38 o 
  -3 -11   5      235.35      237.25     22.95 o 
  -2 -11   5      133.25      114.21     18.41 o 
  -1 -11   5       74.63       64.47     16.18 o 
   0 -11   5        0.18      -24.83     14.56 o 
   1 -11   5       90.06       63.44     18.58 o 
   2 -11   5      136.94      135.36     18.24 o 
   3 -11   5      253.18      243.50     41.10 o 
   4 -11   5        0.77       33.13     19.61 o 
   5 -11   5      122.76      115.33     23.37 o 
  -6 -10   5       32.07       15.92     24.32 o 
  -5 -10   5       16.09       28.85     18.84 o 
  -4 -10   5       94.40       59.33     18.84 o 
  -3 -10   5      106.63       96.41     19.01 o 
  -2 -10   5       19.49       -8.39     16.27 o 
  -1 -10   5       25.78        3.17     13.70 o 
   0 -10   5       98.47      100.00     14.30 o 
   1 -10   5        6.18       -9.42     12.84 o 
   2 -10   5       41.32       21.58     14.38 o 
   3 -10   5       83.60       82.79     17.55 o 
   4 -10   5        4.22        3.42     22.18 o 
   5 -10   5       18.16       11.04     19.26 o 
   6 -10   5       23.88       38.44     23.97 o 
  -7  -9   5       41.66       58.31     27.40 o 
  -6  -9   5       47.50       24.32     23.54 o 
  -5  -9   5        3.30      -13.53     17.29 o 
  -4  -9   5       15.64        6.51     15.84 o 
  -3  -9   5       15.64        2.05     15.15 o 
  -2  -9   5      117.84      101.54     16.27 o 
  -1  -9   5       13.53       -3.94     11.47 o 
   0  -9   5        0.60      -12.93      9.16 o 
   1  -9   5       34.04       10.27     11.47 o 
   2  -9   5       99.46       83.82     16.35 o 
   3  -9   5       38.20       39.98     15.41 o 
   4  -9   5        0.29        2.14     15.24 o 
   5  -9   5        2.43       12.33     18.66 o 
   6  -9   5       45.49       75.34     22.18 o 
  -7  -8   5       10.49        0.17     19.26 o 
  -6  -8   5       15.92      -29.28     20.63 o 
  -5  -8   5      106.77      118.07     19.69 o 
  -4  -8   5       54.69       50.77     16.27 o 
  -3  -8   5       16.16       -2.31     13.19 o 
  -2  -8   5        0.46       -5.22     12.07 o 
  -1  -8   5        7.30        6.08     11.04 o 
   0  -8   5      126.50      137.25     11.30 o 
   1  -8   5        4.15        2.40      8.82 o 
   2  -8   5        0.00      -20.89     11.56 o 
   3  -8   5       77.90       78.25     16.27 o 
   4  -8   5       48.50       43.49     15.84 o 
   5  -8   5        4.63       -0.94     17.72 o 
   6  -8   5       19.92       21.58     20.12 o 
   7  -8   5       43.06       16.52     28.17 o 
  -7  -7   5       74.58       77.91     20.72 o 
  -6  -7   5       47.00       23.12     19.26 o 
  -5  -7   5       13.36      -10.10     14.81 o 
  -4  -7   5       40.09       35.62     15.15 o 
  -3  -7   5      514.89      518.42     22.95 o 
  -2  -7   5      597.49      568.33     23.54 o 
  -1  -7   5      393.26      398.29     16.95 o 
   0  -7   5        6.28       10.27      7.62 o 
   1  -7   5      302.43      317.13     13.27 o 
   2  -7   5      830.42      805.24     28.00 o 
   3  -7   5      527.88      532.20     33.99 o 
   4  -7   5       98.64       86.56     17.89 o 
   5  -7   5        3.83        0.09     17.12 o 
   6  -7   5       14.05       23.72     23.80 o 
   7  -7   5      170.99      124.06     31.42 o 
  -8  -6   5       36.09       36.90     20.63 o 
  -7  -6   5       13.21       16.78     18.32 o 
  -6  -6   5       73.09       55.74     18.58 o 
  -5  -6   5       16.34       18.75     14.73 o 
  -4  -6   5      575.04      563.45     24.74 o 
  -3  -6   5       80.92      111.56     12.41 o 
  -2  -6   5        0.70      -20.55     10.27 o 
  -1  -6   5      669.48      645.47     20.81 o 
   0  -6   5      729.41      669.28     25.51 o 
   1  -6   5      642.80      659.34     18.24 o 
   2  -6   5        1.35       -3.42     11.90 o 
   3  -6   5       72.19      106.34     16.18 o 
   4  -6   5       51.98       60.45     15.84 o 
   5  -6   5       49.03       59.42     17.64 o 
   6  -6   5        3.65       26.97     18.41 o 
   7  -6   5       10.98       29.88     26.71 o 
  -8  -5   5        1.44        5.22     22.52 o 
  -7  -5   5        1.98      -20.38     17.21 o 
  -6  -5   5       64.85       52.23     16.87 o 
  -5  -5   5      122.77       98.97     16.95 o 
  -4  -5   5      571.46      538.62     23.46 o 
  -3  -5   5      586.81      547.01     22.09 o 
  -2  -5   5      503.38      545.90     21.40 o 
  -1  -5   5      270.34      293.84     16.10 o 
   0  -5   5        5.65       -0.86      5.91 o 
   1  -5   5      315.62      326.55     12.84 o 
   2  -5   5      596.78      697.10     34.76 o 
   3  -5   5     1195.39     1235.38     40.75 o 
   4  -5   5      721.87      884.18     47.18 o 
   5  -5   5      136.33      157.97     23.37 o 
   6  -5   5        8.89       14.38     17.38 o 
   7  -5   5       13.57       14.64     26.03 o 
   8  -5   5       70.28      127.74     32.62 o 
  -8  -4   5        8.01       22.35     23.80 o 
  -7  -4   5        1.94       13.87     17.64 o 
  -6  -4   5       55.00       23.46     20.55 o 
  -5  -4   5       41.28       37.42     16.01 o 
  -4  -4   5       59.27       40.33     14.81 o 
  -3  -4   5      145.40      172.43     14.56 o 
  -2  -4   5      175.21      225.09     14.64 o 
  -1  -4   5      134.99      176.72      9.08 o 
   0  -4   5      334.85      326.89     14.64 o 
   1  -4   5       15.11       14.21      6.94 o 
   2  -4   5      108.17      127.31     15.24 o 
   3  -4   5      644.47      714.74     27.23 o 
   4  -4   5        1.67        9.76     12.41 o 
   5  -4   5      283.53      363.28     23.89 o 
   6  -4   5       33.47       35.62     17.38 o 
   7  -4   5        0.08       26.37     25.26 o 
   8  -4   5      106.70       48.80     45.46 o 
  -8  -3   5        8.96       -0.43     27.40 o 
  -7  -3   5        1.66      -21.23     19.01 o 
  -6  -3   5       41.02       21.40     17.89 o 
  -5  -3   5        4.33      -23.12     20.21 o 
  -4  -3   5      128.79      150.52     17.64 o 
  -3  -3   5      383.57      382.88     20.38 o 
  -2  -3   5       70.98      101.29      9.76 o 
  -1  -3   5      258.90      273.55     16.35 o 
   0  -3   5        0.56       -3.42      6.34 o 
   1  -3   5      207.68      236.73     10.79 o 
   2  -3   5       69.03       97.01     11.04 o 
   3  -3   5      353.55      411.82     22.18 o 
   4  -3   5      227.54      321.50     31.59 o 
   5  -3   5       10.65       -2.65     13.87 o 
   6  -3   5      129.10      135.36     19.69 o 
   7  -3   5        2.28       25.69     26.11 o 
   8  -3   5        4.52       -4.28     35.87 o 
  -8  -2   5      193.33      172.18     34.42 o 
  -7  -2   5        3.39       -6.16     18.49 o 
  -6  -2   5       62.03       51.71     15.24 o 
  -5  -2   5      192.49      205.23     16.78 o 
  -4  -2   5      718.97      791.45     31.25 o 
  -3  -2   5      706.55      713.63     27.74 o 
  -2  -2   5      503.40      488.96     20.81 o 
  -1  -2   5      161.04      161.56      9.59 o 
   0  -2   5      354.22      263.45     11.82 o 
   1  -2   5      360.69      305.06     12.50 o 
   2  -2   5      489.48      517.99     26.54 o 
   3  -2   5      884.38      961.83     32.11 o 
   4  -2   5      856.22      881.95     26.37 o 
   5  -2   5      147.70      175.00     27.14 o 
   6  -2   5      168.24      177.23     22.43 o 
   7  -2   5        5.61        5.22     24.74 o 
   8  -2   5      641.97      547.95     43.67 o 
  -8  -1   5      509.59      473.90     34.08 o 
  -7  -1   5      176.53      200.52     31.08 o 
  -6  -1   5       92.67       54.97     15.75 o 
  -5  -1   5      139.89      155.05     15.24 o 
  -4  -1   5      592.70      603.95     21.92 o 
  -3  -1   5      504.43      448.30     20.89 o 
  -2  -1   5       45.03       53.94      8.90 o 
  -1  -1   5     1058.27      975.19     26.46 o 
   0  -1   5        0.39        1.80      7.45 o 
   1  -1   5      710.77      670.56     19.44 o 
   2  -1   5      103.25      127.40     10.53 o 
   3  -1   5     1227.81     1204.82     50.26 o 
   4  -1   5      316.58      352.06     16.18 o 
   5  -1   5       15.17        5.22     10.87 o 
   6  -1   5       86.74       85.96     14.90 o 
   7  -1   5      157.31      179.63     53.51 o 
   8  -1   5      504.48      542.48     42.47 o 
  -8   0   5      256.63      228.69     27.23 o 
  -7   0   5       88.15       74.15     20.98 o 
  -6   0   5      300.60      311.65     25.43 o 
  -5   0   5      127.27      142.13     14.81 o 
  -4   0   5      102.44      123.55     12.50 o 
  -3   0   5       50.52       56.17     13.19 o 
  -2   0   5      271.70      265.33     52.66 o 
  -1   0   5      454.11      369.01     12.59 o 
   0   0   5      731.20      559.51     26.71 o 
   1   0   5      705.13      649.67     18.58 o 
   2   0   5      465.15      447.01     18.32 o 
   3   0   5      210.86      269.10     15.92 o 
   4   0   5      354.12      403.09     17.04 o 
   5   0   5       77.53      113.62     17.55 o 
   6   0   5      516.79      527.15     20.38 o 
   7   0   5        0.08      -16.44     16.87 o 
   8   0   5      164.56      181.42     32.88 o 
   9   0   5       18.46       27.48     29.62 o 
  -8   1   5        1.20        1.63     25.77 o 
  -7   1   5       18.23       15.67     18.24 o 
  -6   1   5       71.61       38.10     17.21 o 
  -5   1   5       73.60       53.60     12.93 o 
  -4   1   5      242.10      261.13     19.01 o 
  -3   1   5       30.68       29.62      8.39 o 
  -2   1   5       11.90       28.00     10.79 o 
  -1   1   5       10.66        8.30      4.71 o 
   0   1   5        2.63       -2.48      6.68 o 
   1   1   5       25.84       15.41      7.62 o 
   2   1   5       20.63       29.88     10.36 o 
   3   1   5       73.51       90.16     12.50 o 
   4   1   5      567.83      551.38     17.98 o 
   5   1   5        1.48       -7.96     10.19 o 
   6   1   5      465.33      467.90     22.26 o 
   7   1   5        0.06        8.82     14.73 o 
   8   1   5       72.34       76.80     36.64 o 
   9   1   5       29.86       -1.54     28.25 o 
  -8   2   5       15.18       10.62     25.77 o 
  -7   2   5       48.43       57.36     20.29 o 
  -6   2   5      163.53      146.83     21.06 o 
  -5   2   5       44.18       24.66     17.38 o 
  -4   2   5        0.85        0.09      8.99 o 
  -3   2   5      349.94      345.47     16.87 o 
  -2   2   5      229.96      239.90     13.53 o 
  -1   2   5      223.46      198.55      9.59 o 
   0   2   5     3086.72     2562.72    123.29 o 
   1   2   5       75.26       62.76     24.66 o 
   2   2   5      887.89      931.35     30.14 o 
   3   2   5     1016.23     1072.79     30.39 o 
   4   2   5       84.78      110.36     24.49 o 
   5   2   5        1.10      -20.63     10.36 o 
   6   2   5      575.69      535.88     23.72 o 
   7   2   5      140.34      135.79     18.15 o 
   8   2   5       68.08       75.43     22.00 o 
   9   2   5       26.23       -5.74     27.06 o 
  -8   3   5       42.18       56.34     27.57 o 
  -7   3   5        0.36       47.18     37.59 o 
  -6   3   5      180.78      162.33     24.49 o 
  -5   3   5        0.61       -3.08     10.62 o 
  -4   3   5       25.52       35.79      9.33 o 
  -3   3   5      168.23      175.09     13.78 o 
  -2   3   5      151.96      176.29     12.50 o 
  -1   3   5       99.54       92.04      7.62 o 
   0   3   5        6.62       -3.94      4.37 o 
   1   3   5       28.11       34.93     12.16 o 
   2   3   5      203.31      286.56     16.35 o 
   3   3   5      284.56      311.14     11.73 o 
   4   3   5       10.86        5.91      8.13 o 
   5   3   5       55.36       61.22     10.70 o 
   6   3   5      164.47      168.58     16.27 o 
   7   3   5        0.89      -13.44     12.24 o 
   8   3   5        5.59        5.22     27.40 o 
   9   3   5        2.00       29.28     27.23 o 
  -8   4   5        0.02       12.16     26.71 o 
  -7   4   5       15.63       13.01     24.40 o 
  -6   4   5       17.95       33.31     19.69 o 
  -5   4   5       14.73       -2.57     19.01 o 
  -4   4   5       20.42       16.10      9.25 o 
  -3   4   5      526.38      424.92     14.81 o 
  -2   4   5       95.71      119.01     11.99 o 
  -1   4   5      843.84      738.97     19.35 o 
   0   4   5      116.81      130.91     12.07 o 
   1   4   5      844.28      778.44     21.75 o 
   2   4   5        0.03       -6.68      7.79 o 
   3   4   5      318.47      339.56     14.04 o 
   4   4   5      157.70      177.83     11.73 o 
   5   4   5        0.16       -7.79      9.33 o 
   6   4   5        2.82       -8.82     10.79 o 
   7   4   5      187.21      159.85     17.89 o 
   8   4   5        1.05       18.24     34.68 o 
  -8   5   5       14.64      -14.04     28.34 o 
  -7   5   5       15.99       38.10     25.77 o 
  -6   5   5       77.31       97.18     22.95 o 
  -5   5   5      150.48      154.80     29.37 o 
  -4   5   5      178.23      158.14     12.67 o 
  -3   5   5      148.96      150.00     17.21 o 
  -2   5   5       26.02       45.38     14.81 o 
  -1   5   5      816.04      716.71     17.29 o 
   0   5   5       68.47       89.81      7.71 o 
   1   5   5      423.79      388.02     13.19 o 
   2   5   5      794.84      915.86     21.32 o 
   3   5   5      757.34      716.88     20.98 o 
   4   5   5       22.94       39.56     13.87 o 
   5   5   5        0.76        8.90      9.59 o 
   6   5   5      365.91      392.56     19.35 o 
   7   5   5       43.84       52.66     14.21 o 
   8   5   5      126.86      170.55     44.61 o 
  -7   6   5       48.95       26.71     27.23 o 
  -6   6   5       61.60       34.50     36.56 o 
  -5   6   5       26.29       14.90     19.69 o 
  -4   6   5      235.00      251.63     18.84 o 
  -3   6   5      467.92      439.91     17.38 o 
  -2   6   5      234.17      264.39     10.87 o 
  -1   6   5     3981.85     3826.35     73.72 o 
   0   6   5     5371.93     5106.17     97.35 o 
   1   6   5     6754.21     7275.39    134.59 o 
   2   6   5      972.37      916.45     24.74 o 
   3   6   5     1259.20     1280.93     32.02 o 
   4   6   5       15.57       24.32     10.96 o 
   5   6   5       87.93      117.30     14.98 o 
   6   6   5       30.88       28.08     14.73 o 
   7   6   5       52.32       41.27     15.92 o 
   8   6   5       42.83      -19.86     36.82 o 
  -7   7   5        1.24       15.33     30.99 o 
  -6   7   5      389.49      319.35     35.79 o 
  -5   7   5       21.83        1.28     18.66 o 
  -4   7   5        9.26        6.59     12.41 o 
  -3   7   5      160.13      180.14     12.33 o 
  -2   7   5     2326.49     2015.53     40.07 o 
  -1   7   5      431.88      415.42     13.87 o 
   0   7   5      236.76      246.24     13.87 o 
   1   7   5      221.35      238.10     12.76 o 
   2   7   5     4098.55     3950.07     81.85 o 
   3   7   5      351.42      352.06     12.50 o 
   4   7   5      733.44      719.11     25.51 o 
   5   7   5        6.41        9.08     15.67 o 
   6   7   5      448.98      473.30     33.73 o 
   7   7   5       35.77       -3.34     18.66 o 
   8   7   5      825.30      630.92     45.29 o 
  -7   8   5       21.27       42.12     28.08 o 
  -6   8   5      357.95      244.95     33.56 o 
  -5   8   5       13.29       27.83     23.20 o 
  -4   8   5     1251.75     1172.79     47.60 o 
  -3   8   5      263.16      273.55     14.38 o 
  -2   8   5      230.05      225.77     12.07 o 
  -1   8   5       81.06       55.22      8.65 o 
   0   8   5       89.41      289.22     40.15 o 
   1   8   5       44.14       29.97      7.88 o 
   2   8   5       47.23       44.44     12.76 o 
   3   8   5      169.67      182.62     18.84 o 
   4   8   5     1024.81      995.22     28.77 o 
   5   8   5      156.48      155.74     20.55 o 
   6   8   5      699.20      646.07     33.73 o 
   7   8   5        0.20      -29.54     18.84 o 
   8   8   5       51.52       31.42     28.94 o 
  -7   9   5        0.38        6.68     27.31 o 
  -6   9   5      180.47      158.82     31.25 o 
  -5   9   5      323.17      277.74     42.64 o 
  -4   9   5        0.31        2.83     19.44 o 
  -3   9   5      204.81      189.47     15.15 o 
  -2   9   5      230.32      245.81     17.04 o 
  -1   9   5       11.80        9.76      8.30 o 
   0   9   5       25.77       24.32     11.30 o 
   1   9   5        2.76       -8.13     10.53 o 
   2   9   5      196.00      222.35     23.20 o 
   3   9   5       23.11       40.93     16.18 o 
   4   9   5        2.21      -12.93      9.59 o 
   5   9   5      230.15      208.14     24.32 o 
   6   9   5       18.90       47.09     27.48 o 
   7   9   5       13.50        1.11     21.66 o 
  -6  10   5       79.87       75.34     55.74 o 
  -5  10   5        0.58       26.80     36.56 o 
  -4  10   5      117.95      124.57     26.88 o 
  -3  10   5      149.75      144.18     22.26 o 
  -2  10   5        0.27       20.55     14.21 o 
  -1  10   5      407.27      429.03     21.32 o 
   0  10   5      299.00      346.07     18.75 o 
   1  10   5      788.33      769.19     28.00 o 
   2  10   5        6.03       14.13     11.22 o 
   3  10   5       30.14       53.25     15.33 o 
   4  10   5      541.78      501.55     22.18 o 
   5  10   5      624.57      570.22     31.59 o 
   6  10   5      161.68      138.70     24.06 o 
   7  10   5      281.85      239.99     36.73 o 
  -6  11   5      179.38      139.81     35.87 o 
  -5  11   5       94.02       99.57     30.31 o 
  -4  11   5      389.82      416.27     38.78 o 
  -3  11   5     1165.75     1131.27     48.80 o 
  -2  11   5      130.05      225.69     46.49 o 
  -1  11   5     1650.04     1679.31     70.46 o 
   0  11   5        1.48        3.17     12.33 o 
   1  11   5      720.62      699.16     27.74 o 
   2  11   5      213.78      334.00     34.93 o 
   3  11   5     2519.38     2523.67     69.01 o 
   4  11   5      827.53      771.25     27.57 o 
   5  11   5      133.32      161.05     23.03 o 
   6  11   5      319.40      336.31     26.97 o 
   7  11   5     1480.49     1204.47     47.18 o 
  -5  12   5      156.17      228.94     35.87 o 
  -4  12   5      430.53      472.87     42.81 o 
  -3  12   5      727.69      684.77     39.73 o 
  -2  12   5        4.14       44.35     20.03 o 
  -1  12   5       10.12       97.52     64.73 o 
   0  12   5      850.03      866.20     35.96 o 
   1  12   5        3.13       40.84     17.04 o 
   2  12   5       52.90       87.16     21.15 o 
   3  12   5      620.80      558.49     42.47 o 
   4  12   5      401.40      351.20     27.40 o 
   5  12   5      314.12      310.37     22.95 o 
   6  12   5      257.20      276.55     23.29 o 
  -4  13   5        1.08        8.73     35.10 o 
  -3  13   5        5.05      -12.07     29.02 o 
  -2  13   5       28.97       46.32     21.06 o 
  -1  13   5       31.31       26.80     20.29 o 
   0  13   5        0.19       -7.11     22.77 o 
   1  13   5        4.26        4.97     14.13 o 
   2  13   5        0.80       16.18     15.84 o 
   3  13   5       62.51       70.38     18.92 o 
   4  13   5        0.54       28.43     18.75 o 
   5  13   5        0.03       -3.77     18.75 o 
   6  13   5      103.74       98.29     22.26 o 
  -3  14   5       53.89       25.26     36.73 o 
  -2  14   5        0.19       -3.51     20.55 o 
  -1  14   5        3.93       19.44     21.40 o 
   0  14   5        2.67      -29.88     25.17 o 
   1  14   5       20.38       22.26     16.70 o 
   2  14   5        0.93        6.85     17.12 o 
   3  14   5      155.60      187.25     22.52 o 
   4  14   5        4.59       -0.09     18.15 o 
   5  14   5       12.36       52.83     21.15 o 
  -2  15   5      166.17      251.46     54.71 o 
  -1  15   5       82.15       87.24     26.20 o 
   0  15   5       13.04       40.67     22.00 o 
   1  15   5       19.34       54.54     19.69 o 
   2  15   5      166.73      234.68     24.57 o 
   3  15   5      116.58      130.65     27.06 o 
   4  15   5      235.25      310.54     27.74 o 
   0  16   5      159.48      342.30     38.01 o 
   1  16   5        0.04       19.95     24.66 o 
   2  16   5       26.00        3.42     20.21 o 
  -2 -14   6       19.76       15.15     21.83 o 
  -1 -14   6       25.02       18.49     21.92 o 
   0 -14   6        9.28       27.91     22.00 o 
   1 -14   6       24.96       60.87     23.89 o 
  -4 -13   6        0.30        3.00     19.26 o 
  -3 -13   6       21.28       -4.71     17.72 o 
  -2 -13   6       10.55        5.31     16.78 o 
  -1 -13   6       21.08       17.12     21.23 o 
   0 -13   6        0.39       19.09     20.55 o 
   1 -13   6       13.04      -12.50     18.92 o 
   2 -13   6       16.97       29.62     21.40 o 
   3 -13   6       44.89      102.66     26.37 o 
  -5 -12   6       14.54      -11.39     19.78 o 
  -4 -12   6      293.90      260.28     26.20 o 
  -3 -12   6       43.97       26.63     18.15 o 
  -2 -12   6       37.48       44.61     16.95 o 
  -1 -12   6      143.48       92.47     22.95 o 
   0 -12   6       24.74       -3.42     18.15 o 
   1 -12   6      151.87      175.77     36.22 o 
   2 -12   6       27.60       13.36     18.66 o 
   3 -12   6       48.07       32.79     18.84 o 
   4 -12   6      307.87      235.96     26.63 o 
  -5 -11   6        8.58        4.45     19.95 o 
  -4 -11   6        3.68      -23.46     22.35 o 
  -3 -11   6       29.69       44.78     18.15 o 
  -2 -11   6      255.13      215.24     27.57 o 
  -1 -11   6        0.00      -15.33     13.36 o 
   0 -11   6        1.31       20.72     18.49 o 
   1 -11   6        0.27       14.56     16.70 o 
   2 -11   6      104.32       67.81     16.70 o 
   3 -11   6       19.40       21.66     17.21 o 
   4 -11   6        9.16      -12.93     18.24 o 
   5 -11   6        4.04        0.68     19.78 o 
  -6 -10   6       34.78        2.65     20.89 o 
  -5 -10   6       57.54       58.13     20.29 o 
  -4 -10   6       22.74       41.61     18.84 o 
  -3 -10   6       16.45       14.90     15.67 o 
  -2 -10   6       17.85      -12.59     14.47 o 
  -1 -10   6       68.85       68.24     16.52 o 
   0 -10   6       93.76      115.67     14.90 o 
   1 -10   6       69.11       58.91     14.64 o 
   2 -10   6        0.47      -18.15     13.78 o 
   3 -10   6       33.44       30.82     15.84 o 
   4 -10   6       68.44       59.85     23.97 o 
   5 -10   6        8.19       37.07     33.48 o 
   6 -10   6       10.77       31.94     49.57 o 
  -6  -9   6        6.47        7.19     22.69 o 
  -5  -9   6      130.18       84.33     20.38 o 
  -4  -9   6       37.40       33.65     17.72 o 
  -3  -9   6      243.66      262.93     22.09 o 
  -2  -9   6       26.02       10.27     14.38 o 
  -1  -9   6      182.83      197.69     16.52 o 
   0  -9   6        1.19      -10.27     15.75 o 
   1  -9   6      139.38       86.05     14.98 o 
   2  -9   6        0.91      -19.44     13.36 o 
   3  -9   6      128.96      100.94     24.06 o 
   4  -9   6       26.81       30.39     22.00 o 
   5  -9   6        9.07        4.11     18.32 o 
   6  -9   6       54.90       62.67     22.35 o 
  -7  -8   6        0.22       -9.67     18.92 o 
  -6  -8   6       26.12        8.39     33.99 o 
  -5  -8   6        0.51      -19.44     16.44 o 
  -4  -8   6       19.82       28.43     15.92 o 
  -3  -8   6       93.15       89.47     18.92 o 
  -2  -8   6        7.57      -17.55     12.16 o 
  -1  -8   6       16.10        3.00     13.87 o 
   0  -8   6        0.80       -4.37      9.42 o 
   1  -8   6       44.06       65.33     11.47 o 
   2  -8   6        1.06      -23.63     11.82 o 
   3  -8   6       70.70       75.52     15.41 o 
   4  -8   6       11.05       -4.79     16.18 o 
   5  -8   6      114.19       86.30     20.46 o 
   6  -8   6       24.57       11.73     19.86 o 
   7  -8   6        6.81       -9.08     27.57 o 
  -7  -7   6        0.33      -13.10     18.41 o 
  -6  -7   6      313.95      285.96     24.74 o 
  -5  -7   6        5.50       13.44     15.15 o 
  -4  -7   6       23.80       23.29     14.56 o 
  -3  -7   6       40.56       36.13     13.96 o 
  -2  -7   6      603.35      574.15     23.46 o 
  -1  -7   6      144.01      150.77     13.53 o 
   0  -7   6        0.88       -8.48      7.88 o 
   1  -7   6      150.63      168.41     11.56 o 
   2  -7   6      341.37      354.20     19.35 o 
   3  -7   6       78.27       48.55     15.50 o 
   4  -7   6       50.49       57.71     17.29 o 
   5  -7   6       37.45       35.45     18.32 o 
   6  -7   6      263.05      255.74     26.54 o 
   7  -7   6       10.32      -14.04     26.54 o 
  -7  -6   6       85.38       70.21     20.12 o 
  -6  -6   6       61.50       62.50     20.46 o 
  -5  -6   6       21.13        3.60     14.64 o 
  -4  -6   6        2.27        8.56     13.44 o 
  -3  -6   6      367.58      361.22     19.52 o 
  -2  -6   6      240.47      248.12     17.21 o 
  -1  -6   6       73.79       99.23      9.08 o 
   0  -6   6      820.94      791.97     22.52 o 
   1  -6   6      233.79      252.92     11.99 o 
   2  -6   6      284.28      279.20     19.86 o 
   3  -6   6      351.70      363.96     21.58 o 
   4  -6   6      154.92      202.49     20.12 o 
   5  -6   6        1.02       -1.97     15.75 o 
   6  -6   6      173.46      159.42     23.12 o 
   7  -6   6       84.41       88.02     52.14 o 
  -8  -5   6       28.32       30.74     24.66 o 
  -7  -5   6        3.79       19.61     19.09 o 
  -6  -5   6       75.83       69.61     18.24 o 
  -5  -5   6       75.48       66.95     16.44 o 
  -4  -5   6       17.93       19.18     12.76 o 
  -3  -5   6      435.70      365.50     16.44 o 
  -2  -5   6      362.76      344.01     14.98 o 
  -1  -5   6      478.82      406.26     14.64 o 
   0  -5   6        8.18        0.17      5.91 o 
   1  -5   6      141.79      133.82     10.19 o 
   2  -5   6      329.41      307.88     16.01 o 
   3  -5   6       30.65       24.32     12.41 o 
   4  -5   6       49.87       38.44     14.73 o 
   5  -5   6       53.02       51.80     20.72 o 
   6  -5   6       68.73       79.54     19.26 o 
   7  -5   6        5.94       19.61     26.03 o 
   8  -5   6       83.00       71.06     44.09 o 
  -8  -4   6       35.48       59.42     29.71 o 
  -7  -4   6       27.50       10.27     23.20 o 
  -6  -4   6       16.26       15.50     16.27 o 
  -5  -4   6       28.98       34.42     15.33 o 
  -4  -4   6        4.37       -3.08     11.90 o 
  -3  -4   6       69.06       82.88     12.33 o 
  -2  -4   6      480.91      545.47     18.07 o 
  -1  -4   6      761.96      713.71     19.61 o 
   0  -4   6     1069.15     1001.13     31.85 o 
   1  -4   6     1094.29      994.28     24.74 o 
   2  -4   6      744.18      792.31     31.34 o 
   3  -4   6       73.21       89.64     13.36 o 
   4  -4   6      102.62      114.73     15.92 o 
   5  -4   6       61.44       91.44     17.64 o 
   6  -4   6       11.49       -0.43     16.10 o 
   7  -4   6        6.56       25.86     45.46 o 
   8  -4   6        2.36        0.86     27.91 o 
  -8  -3   6       23.46        7.02     28.77 o 
  -7  -3   6       18.77       22.26     24.74 o 
  -6  -3   6      105.78       87.24     20.63 o 
  -5  -3   6       40.80       43.84     16.35 o 
  -4  -3   6       79.21       74.15     15.24 o 
  -3  -3   6      235.35      285.88     19.35 o 
  -2  -3   6      177.12      203.26     12.16 o 
  -1  -3   6       53.31       62.24      8.65 o 
   0  -3   6        1.66       -4.79      6.59 o 
   1  -3   6      118.07      153.34      9.42 o 
   2  -3   6      227.24      239.05     14.73 o 
   3  -3   6      262.96      312.85     20.81 o 
   4  -3   6        6.83       -8.99     15.67 o 
   5  -3   6        0.00      -21.49     13.01 o 
   6  -3   6      214.26      217.90     22.00 o 
   7  -3   6        2.02        4.79     26.11 o 
   8  -3   6        1.87       12.84     28.60 o 
  -8  -2   6      100.48       68.24     29.62 o 
  -7  -2   6       19.56       -2.40     42.21 o 
  -6  -2   6      205.70      208.48     23.03 o 
  -5  -2   6        4.13      -18.58     13.70 o 
  -4  -2   6        0.55        3.42     11.99 o 
  -3  -2   6       33.42       29.11     11.82 o 
  -2  -2   6       36.93       44.95     10.79 o 
  -1  -2   6      550.54      476.55     15.50 o 
   0  -2   6      103.23      117.13      7.62 o 
   1  -2   6      958.35      894.37     24.83 o 
   2  -2   6       16.47       19.35      7.36 o 
   3  -2   6      311.15      352.49     13.96 o 
   4  -2   6       40.18       53.77      9.42 o 
   5  -2   6      134.97      158.99     16.87 o 
   6  -2   6      611.21      596.76     44.01 o 
   7  -2   6        1.77       -2.23     24.06 o 
   8  -2   6       39.09       70.89     31.08 o 
  -8  -1   6       12.11       30.91     27.91 o 
  -7  -1   6       39.23       54.88     20.89 o 
  -6  -1   6       12.83       19.35     14.56 o 
  -5  -1   6      531.66      583.32     26.03 o 
  -4  -1   6       23.62       23.37     13.70 o 
  -3  -1   6      452.79      434.25     17.98 o 
  -2  -1   6      307.30      290.16     24.06 o 
  -1  -1   6      169.11      175.43     13.87 o 
   0  -1   6       17.39       20.81      8.39 o 
   1  -1   6      100.66      131.25      9.50 o 
   2  -1   6      325.66      341.19     15.92 o 
   3  -1   6      174.24      208.57     24.06 o 
   4  -1   6       17.81        4.02      8.82 o 
   5  -1   6      468.41      484.08     20.63 o 
   6  -1   6       50.73       61.73     16.44 o 
   7  -1   6       95.03      114.64     28.85 o 
   8  -1   6       58.67       84.08     35.87 o 
  -8   0   6       29.16       30.39     21.75 o 
  -7   0   6       15.99       21.58     19.69 o 
  -6   0   6      107.81       75.43     19.78 o 
  -5   0   6        7.27       -1.63     11.56 o 
  -4   0   6      342.69      322.27     16.27 o 
  -3   0   6      132.79      131.25     12.07 o 
  -2   0   6       32.90       28.00      7.02 o 
  -1   0   6      585.43      479.46     13.27 o 
   0   0   6       66.59       77.40      8.82 o 
   1   0   6      818.44      743.85     21.23 o 
   2   0   6        2.05       -1.80      8.73 o 
   3   0   6      459.47      458.06     24.57 o 
   4   0   6      159.41      191.18     13.10 o 
   5   0   6       72.74       64.90     12.16 o 
   6   0   6     1056.74     1026.47     33.22 o 
   7   0   6        1.53       -8.05     40.41 o 
   8   0   6      616.39      596.50     44.95 o 
  -8   1   6       78.30      112.76     24.32 o 
  -7   1   6        0.31       35.36     24.57 o 
  -6   1   6       47.81       41.10     17.98 o 
  -5   1   6      222.19      241.10     17.04 o 
  -4   1   6      196.62      209.16     16.44 o 
  -3   1   6      657.67      591.53     26.03 o 
  -2   1   6        5.58        5.48      6.76 o 
  -1   1   6       30.55       24.57      5.65 o 
   0   1   6        7.05       -5.05      6.94 o 
   1   1   6        0.87       -0.09      8.99 o 
   2   1   6       12.42        8.13     12.24 o 
   3   1   6      447.76      466.53     20.55 o 
   4   1   6       16.15       -0.43      8.82 o 
   5   1   6      919.48      940.68     29.71 o 
   6   1   6      898.72      871.76     30.65 o 
   7   1   6       51.17       38.19     20.89 o 
   8   1   6        6.49      -16.10     27.06 o 
   9   1   6      105.94       75.86     31.59 o 
  -8   2   6       67.17       59.68     28.43 o 
  -7   2   6      326.12      317.21     35.96 o 
  -6   2   6      255.62      265.59     23.37 o 
  -5   2   6       29.88        7.45     11.39 o 
  -4   2   6        6.20      -10.10      8.99 o 
  -3   2   6      145.46      128.00     13.01 o 
  -2   2   6        5.72        0.77      7.02 o 
  -1   2   6      407.17      381.77     10.27 o 
   0   2   6      349.05      236.65     27.91 o 
   1   2   6      779.53      725.53     41.52 o 
   2   2   6        7.50       -1.03     15.50 o 
   3   2   6       34.80       41.27     14.38 o 
   4   2   6       40.05       58.48     17.38 o 
   5   2   6       17.45        8.48      9.85 o 
   6   2   6      193.02      208.91     17.64 o 
   7   2   6        9.20       16.78     15.15 o 
   8   2   6      125.71       80.65     23.12 o 
   9   2   6        7.37        9.93     28.34 o 
  -8   3   6        5.26       42.04     27.40 o 
  -7   3   6       23.95       35.02     21.92 o 
  -6   3   6       54.33       60.10     17.55 o 
  -5   3   6        0.41      -17.64     13.19 o 
  -4   3   6       20.02       19.18     11.90 o 
  -3   3   6       17.70        4.45     10.02 o 
  -2   3   6      201.77      227.74     10.62 o 
  -1   3   6       72.47       89.47      6.51 o 
   0   3   6        0.07      -10.10      5.05 o 
   1   3   6       43.58       53.17     17.21 o 
   2   3   6       16.47       19.18      9.93 o 
   3   3   6       77.01       96.58     13.96 o 
   4   3   6       73.78       70.98      8.48 o 
   5   3   6        4.75      -11.64     10.87 o 
   6   3   6      421.94      456.43     23.20 o 
   7   3   6        2.49        3.60     15.24 o 
   8   3   6       47.98       56.25     17.64 o 
   9   3   6        4.14       25.43     27.14 o 
  -8   4   6        2.34        9.59     27.14 o 
  -7   4   6       11.13       -1.80     23.89 o 
  -6   4   6       28.58       -2.91     15.84 o 
  -5   4   6        0.30      -14.04     13.53 o 
  -4   4   6       22.87       17.64      9.16 o 
  -3   4   6       53.57       51.71     10.10 o 
  -2   4   6      204.78      219.18     16.44 o 
  -1   4   6      700.55      643.59     17.72 o 
   0   4   6     1416.25     1147.02     26.97 o 
   1   4   6     1964.19     1867.58     42.38 o 
   2   4   6      384.39      385.88     16.18 o 
   3   4   6       29.85       48.89     12.16 o 
   4   4   6       23.50       42.55      9.85 o 
   5   4   6      177.63      185.36     13.27 o 
   6   4   6        6.88       -0.17     11.04 o 
   7   4   6        0.90       25.94     17.55 o 
   8   4   6        0.43      -29.37     20.38 o 
  -8   5   6       13.77       22.95     29.02 o 
  -7   5   6        0.14       -7.02     24.32 o 
  -6   5   6       35.44       35.53     21.92 o 
  -5   5   6      113.02       99.74     16.95 o 
  -4   5   6       73.63       63.70     10.19 o 
  -3   5   6      905.90      819.36     28.43 o 
  -2   5   6     1683.00     1566.64     35.53 o 
  -1   5   6     1057.91     1035.29     22.95 o 
   0   5   6       95.51      118.32      8.30 o 
   1   5   6      393.97      359.08     12.76 o 
   2   5   6     1941.88     1913.73     48.97 o 
   3   5   6      584.02      595.90     20.81 o 
   4   5   6      436.10      445.81     17.29 o 
   5   5   6      384.93      419.36     20.29 o 
   6   5   6       26.63       33.13     13.19 o 
   7   5   6       42.90       22.09     15.41 o 
   8   5   6        1.33       36.05     24.14 o 
  -7   6   6       11.43        1.28     24.66 o 
  -6   6   6       50.88       63.53     24.83 o 
  -5   6   6        4.11       -8.13     17.98 o 
  -4   6   6      427.67      378.35     30.57 o 
  -3   6   6       45.96       58.99      9.08 o 
  -2   6   6       21.04        5.99      6.59 o 
  -1   6   6      351.27      354.89     14.21 o 
   0   6   6    13249.24    12196.36    216.61 o 
   1   6   6      477.26      487.85     32.02 o 
   2   6   6     2101.29     2032.31     47.09 o 
   3   6   6      163.72      221.66     14.30 o 
   4   6   6     1594.65     1566.21     38.70 o 
   5   6   6        2.36        3.08     17.64 o 
   6   6   6      769.81      760.46     29.28 o 
   7   6   6        1.75       -3.77     17.81 o 
   8   6   6       67.89       28.25     25.69 o 
  -7   7   6       60.90       19.09     34.93 o 
  -6   7   6      547.91      410.54     38.36 o 
  -5   7   6      104.30       65.16     21.49 o 
  -4   7   6      145.15      127.57     21.66 o 
  -3   7   6       16.46        9.33      8.56 o 
  -2   7   6     2952.98     2810.67     58.99 o 
  -1   7   6       15.41       13.27      7.11 o 
   0   7   6      301.89      314.39     12.24 o 
   1   7   6       12.58       19.69      7.11 o 
   2   7   6     2534.95     2603.21     56.08 o 
   3   7   6      245.08      275.09     12.33 o 
   4   7   6      706.00      746.42     23.63 o 
   5   7   6        9.89       15.41     12.33 o 
   6   7   6      274.14      334.68     26.80 o 
   7   7   6       25.05        3.17     16.35 o 
   8   7   6      427.07      447.27     35.02 o 
  -7   8   6      136.67       77.48     30.22 o 
  -6   8   6       70.09      102.06     28.94 o 
  -5   8   6      109.53       64.21     30.57 o 
  -4   8   6        5.17       13.78     18.75 o 
  -3   8   6      413.62      337.42     16.10 o 
  -2   8   6      164.39      178.68     17.55 o 
  -1   8   6       17.44        0.94      7.19 o 
   0   8   6     1328.45     1236.92     29.97 o 
   1   8   6      279.82      252.74     13.87 o 
   2   8   6      498.10      468.59     18.15 o 
   3   8   6      125.66      141.27     10.53 o 
   4   8   6        5.29       30.31     14.47 o 
   5   8   6        1.77       11.64     15.07 o 
   6   8   6       86.68      102.66     25.69 o 
   7   8   6      383.09      348.55     26.20 o 
   8   8   6      214.51      204.28     28.85 o 
  -6   9   6        3.50      -21.06     49.14 o 
  -5   9   6        4.59       17.29     24.32 o 
  -4   9   6       28.75       47.00     21.32 o 
  -3   9   6       42.53       34.25     13.44 o 
  -2   9   6        0.18        1.20      8.39 o 
  -1   9   6      139.35      139.81     11.22 o 
   0   9   6        6.83       13.78     10.10 o 
   1   9   6       34.96       32.45     11.82 o 
   2   9   6       11.38        6.42     12.50 o 
   3   9   6      543.31      515.68     20.46 o 
   4   9   6       73.37       54.88     13.53 o 
   5   9   6      105.63      116.44     18.32 o 
   6   9   6       31.96       56.51     18.15 o 
   7   9   6       16.27        3.94     17.64 o 
   8   9   6      136.29      141.53     27.91 o 
  -6  10   6       17.26       66.18     39.21 o 
  -5  10   6      934.06      842.48     64.90 o 
  -4  10   6       25.56       36.47     24.57 o 
  -3  10   6      627.30      535.37     24.66 o 
  -2  10   6        8.97        4.37     11.30 o 
  -1  10   6      631.56      618.33     25.00 o 
   0  10   6        8.99       19.09     11.73 o 
   1  10   6     1802.14     1664.50     47.35 o 
   2  10   6        5.08        5.14     10.79 o 
   3  10   6      348.63      372.18     19.01 o 
   4  10   6        8.86       36.30     15.75 o 
   5  10   6     2581.71     2317.76     65.24 o 
   6  10   6       76.66      106.25     20.03 o 
   7  10   6       64.14       97.18     21.66 o 
  -6  11   6      245.15      199.92     37.24 o 
  -5  11   6      430.59      445.21     42.55 o 
  -4  11   6        7.87       49.06     25.51 o 
  -3  11   6      185.97      256.08     46.06 o 
  -2  11   6      545.98      520.04     30.99 o 
  -1  11   6      785.74      970.22     37.67 o 
   0  11   6       35.27       32.19     13.27 o 
   1  11   6      272.50      367.39     23.80 o 
   2  11   6      670.54      632.29     26.80 o 
   3  11   6      612.43      771.42     87.84 o 
   4  11   6       38.15      109.93     30.74 o 
   5  11   6      264.20      280.14     31.08 o 
   6  11   6      630.32      582.20     26.80 o 
   7  11   6      364.90      453.78     35.79 o 
  -5  12   6        5.25        5.57     27.83 o 
  -4  12   6      379.32      311.73     52.40 o 
  -3  12   6        8.56       32.11     31.76 o 
  -2  12   6       72.10       54.71     20.63 o 
  -1  12   6      242.69      274.32     21.23 o 
   0  12   6      178.57      298.64     35.02 o 
   1  12   6      505.19      414.99     35.45 o 
   2  12   6        1.77        3.85     15.24 o 
   3  12   6      261.95      334.51     23.97 o 
   4  12   6      202.02      233.57     27.74 o 
   5  12   6       25.95       35.96     19.18 o 
   6  12   6       44.35       63.36     24.83 o 
  -4  13   6       57.69       63.96     39.47 o 
  -3  13   6        3.59        5.22     32.71 o 
  -2  13   6      221.01      196.75     28.34 o 
  -1  13   6       45.64       28.51     21.15 o 
   0  13   6       10.60       10.87     15.92 o 
   1  13   6        8.48        4.71     14.13 o 
   2  13   6      119.89      128.26     19.09 o 
   3  13   6      119.72      119.35     19.86 o 
   4  13   6      140.71      108.99     20.89 o 
   5  13   6       39.22       41.78     24.57 o 
   6  13   6      100.40      112.33     22.69 o 
  -3  14   6      192.48      265.33     50.69 o 
  -2  14   6        0.50       16.87     21.83 o 
  -1  14   6        0.26      -29.02     19.78 o 
   0  14   6        1.61       -0.94     20.38 o 
   1  14   6       45.58       82.11     18.49 o 
   2  14   6        1.47      -16.44     16.27 o 
   3  14   6       28.29       21.49     17.72 o 
   4  14   6        5.13        4.71     18.49 o 
   5  14   6       19.09       12.76     19.61 o 
  -2  15   6        2.21       32.11     37.59 o 
  -1  15   6        7.64       27.83     23.63 o 
   0  15   6        0.03       12.24     28.43 o 
   1  15   6        2.14        3.42     18.32 o 
   2  15   6       15.15       34.08     18.15 o 
   3  15   6        3.38       -2.48     17.64 o 
   4  15   6        3.62       -6.51     19.01 o 
   0  16   6      187.00      350.18     38.87 o 
   1  16   6       50.81       73.03     47.69 o 
   2  16   6      109.76      189.64     33.05 o 
  -2 -14   7        0.06       19.01     24.14 o 
  -1 -14   7       16.64       33.65     22.86 o 
   0 -14   7       18.63       53.00     23.63 o 
   1 -14   7       32.63       56.25     23.46 o 
  -3 -13   7       57.48       30.05     19.78 o 
  -2 -13   7      171.37      127.23     20.81 o 
  -1 -13   7       33.93       27.83     21.75 o 
   0 -13   7        1.69       19.44     20.03 o 
   1 -13   7       17.83       48.72     25.43 o 
   2 -13   7      152.41      155.31     27.65 o 
   3 -13   7       59.74       55.65     25.00 o 
  -4 -12   7      132.51       76.71     24.66 o 
  -3 -12   7      120.66      122.43     21.75 o 
  -2 -12   7       38.71       37.33     17.64 o 
  -1 -12   7       16.27       16.70     15.07 o 
   0 -12   7      627.30      496.33     68.84 o 
   1 -12   7        1.15        8.22     23.46 o 
   2 -12   7       72.53      101.11     23.97 o 
   3 -12   7       46.64       32.11     22.35 o 
   4 -12   7       18.70       70.55     21.15 o 
  -5 -11   7        0.76       -8.13     20.29 o 
  -4 -11   7       62.22       67.04     20.98 o 
  -3 -11   7       66.41       39.21     18.15 o 
  -2 -11   7       17.83       10.62     16.01 o 
  -1 -11   7       54.40       57.96     15.92 o 
   0 -11   7        0.72       20.63     18.75 o 
   1 -11   7        6.35      -18.49     33.48 o 
   2 -11   7        2.77      -12.16     16.44 o 
   3 -11   7       51.99       36.47     36.56 o 
   4 -11   7        4.00       -0.26     25.00 o 
   5 -11   7       11.63       23.12     25.94 o 
  -6 -10   7       27.13       34.50     22.43 o 
  -5 -10   7      141.37      120.21     22.95 o 
  -4 -10   7       37.23       11.99     18.49 o 
  -3 -10   7      161.81      162.16     20.72 o 
  -2 -10   7       40.32       57.28     17.29 o 
  -1 -10   7      242.09      278.94     23.12 o 
   0 -10   7      409.82      364.22     21.06 o 
   1 -10   7      334.37      336.22     39.47 o 
   2 -10   7       86.07       76.63     17.89 o 
   3 -10   7      147.14      150.43     23.97 o 
   4 -10   7        1.00       -5.22     17.72 o 
   5 -10   7      286.76      218.58     25.43 o 
  -6  -9   7       49.02       44.61     21.49 o 
  -5  -9   7       39.27        8.65     18.41 o 
  -4  -9   7        0.02      -10.79     16.27 o 
  -3  -9   7      532.64      518.84     26.37 o 
  -2  -9   7      121.18       91.61     17.21 o 
  -1  -9   7      148.39      132.11     16.95 o 
   0  -9   7        0.22      -17.81     16.18 o 
   1  -9   7       53.37       42.12     14.30 o 
   2  -9   7      106.85      113.62     21.49 o 
   3  -9   7      177.78      170.64     19.18 o 
   4  -9   7       16.55       10.53     17.21 o 
   5  -9   7       91.29       79.88     21.32 o 
   6  -9   7        1.97       21.83     30.39 o 
  -7  -8   7        4.49        9.25     20.38 o 
  -6  -8   7       68.30       77.66     20.03 o 
  -5  -8   7        0.99       20.55     17.72 o 
  -4  -8   7       79.10       37.42     16.95 o 
  -3  -8   7       96.05      105.22     18.07 o 
  -2  -8   7        5.08      -16.01     12.84 o 
  -1  -8   7        5.08      -11.30     10.96 o 
   0  -8   7      430.91      427.66     16.18 o 
   1  -8   7       10.31      -11.56      8.90 o 
   2  -8   7        4.07      -18.84     12.67 o 
   3  -8   7       33.79       32.02     15.92 o 
   4  -8   7      256.01      240.84     23.29 o 
   5  -8   7       10.30       24.83     21.66 o 
   6  -8   7        4.55       -6.34     25.43 o 
  -7  -7   7       65.70       41.18     20.55 o 
  -6  -7   7      159.36      138.96     22.00 o 
  -5  -7   7      262.72      260.88     22.77 o 
  -4  -7   7       27.36       21.92     13.53 o 
  -3  -7   7       71.67       79.80     15.92 o 
  -2  -7   7       28.36        8.05     21.66 o 
  -1  -7   7      248.21      252.49     13.10 o 
   0  -7   7        1.16        2.31      8.30 o 
   1  -7   7      205.02      216.87     12.84 o 
   2  -7   7       12.87       14.30     13.61 o 
   3  -7   7       21.31       -4.79     14.21 o 
   4  -7   7       48.72       25.17     16.35 o 
   5  -7   7      247.92      246.67     24.57 o 
   6  -7   7       62.11       52.06     27.57 o 
   7  -7   7       41.09       49.06     29.88 o 
  -7  -6   7      383.62      372.10     28.25 o 
  -6  -6   7       24.25       32.02     18.41 o 
  -5  -6   7      250.01      286.82     23.03 o 
  -4  -6   7      146.45      171.49     15.92 o 
  -3  -6   7      134.20      147.86     14.38 o 
  -2  -6   7      299.00      314.90     19.18 o 
  -1  -6   7      598.40      548.38     16.70 o 
   0  -6   7      846.35      696.84     21.15 o 
   1  -6   7      681.66      580.75     18.58 o 
   2  -6   7      238.43      227.83     18.24 o 
   3  -6   7      141.49      170.04     17.64 o 
   4  -6   7       69.59       82.88     17.72 o 
   5  -6   7      156.46      140.58     20.55 o 
   6  -6   7        0.69      -36.56     23.03 o 
   7  -6   7      196.84      219.44     54.80 o 
  -8  -5   7       17.48       36.90     25.69 o 
  -7  -5   7       29.86       26.63     19.18 o 
  -6  -5   7        1.09       12.16     17.21 o 
  -5  -5   7        0.06      -13.78     14.30 o 
  -4  -5   7      101.08      105.91     15.75 o 
  -3  -5   7       78.30      118.58     12.67 o 
  -2  -5   7      394.63      401.89     16.18 o 
  -1  -5   7       35.90       38.44      7.88 o 
   0  -5   7        7.22        5.74      6.16 o 
   1  -5   7       73.28       90.24      9.67 o 
   2  -5   7      241.60      269.35     15.92 o 
   3  -5   7      301.03      349.92     20.72 o 
   4  -5   7       86.77      100.86     16.35 o 
   5  -5   7       16.00        7.88     16.01 o 
   6  -5   7       12.79      -16.52     50.17 o 
   7  -5   7        0.29      -41.44     24.83 o 
   8  -5   7        2.49      -21.23     27.83 o 
  -8  -4   7        0.19       19.18     24.49 o 
  -7  -4   7       12.88       21.15     28.51 o 
  -6  -4   7      139.06      139.56     19.95 o 
  -5  -4   7        0.65       -5.31     14.21 o 
  -4  -4   7      290.00      359.34     21.23 o 
  -3  -4   7      264.30      268.24     15.41 o 
  -2  -4   7      250.47      277.66     17.98 o 
  -1  -4   7      149.85      188.19     11.04 o 
   0  -4   7      802.21      776.73     23.29 o 
   1  -4   7      177.75      197.95     17.55 o 
   2  -4   7      374.62      421.07     17.04 o 
   3  -4   7      283.76      298.64     18.15 o 
   4  -4   7      272.80      291.70     20.55 o 
   5  -4   7        9.59       43.32     15.67 o 
   6  -4   7      140.99      135.11     46.40 o 
   7  -4   7        5.44       -2.83     25.34 o 
   8  -4   7        5.72      -70.21     38.61 o 
  -8  -3   7       15.23       19.52     28.34 o 
  -7  -3   7       21.26       36.99     26.63 o 
  -6  -3   7       87.59       78.08     20.12 o 
  -5  -3   7      123.89      151.89     20.12 o 
  -4  -3   7       42.99       61.22     15.07 o 
  -3  -3   7       57.97       72.18     16.70 o 
  -2  -3   7       11.18        3.17      8.22 o 
  -1  -3   7        1.22        0.43      7.19 o 
   0  -3   7        0.27      -13.01      6.51 o 
   1  -3   7        4.42       -6.85      6.76 o 
   2  -3   7        4.90       -7.19      6.16 o 
   3  -3   7      322.39      341.19     18.15 o 
   4  -3   7      124.27      130.74     15.58 o 
   5  -3   7      159.11      190.33     28.43 o 
   6  -3   7       92.77       76.46     25.00 o 
   7  -3   7        1.73      -17.21     24.14 o 
   8  -3   7       63.21       62.42     37.07 o 
  -8  -2   7        0.01      -19.69     26.20 o 
  -7  -2   7       24.78       -7.19     25.34 o 
  -6  -2   7      113.31       99.92     20.29 o 
  -5  -2   7       99.42      111.73     18.07 o 
  -4  -2   7       35.81       36.47     13.36 o 
  -3  -2   7      309.67      327.92     18.66 o 
  -2  -2   7       64.71       59.76     10.10 o 
  -1  -2   7      100.40      121.32      9.76 o 
   0  -2   7      888.80      688.97     16.87 o 
   1  -2   7      253.90      254.54     12.59 o 
   2  -2   7      181.20      175.60     16.52 o 
   3  -2   7      464.08      453.18     22.52 o 
   4  -2   7       49.42       52.57      9.25 o 
   5  -2   7      103.54      106.68     21.15 o 
   6  -2   7       38.06       19.78     41.52 o 
   7  -2   7        5.97       17.21     25.51 o 
   8  -2   7       14.94      -23.29     27.23 o 
  -8  -1   7       11.41      -31.25     25.60 o 
  -7  -1   7       46.82       62.84     26.46 o 
  -6  -1   7        9.26        3.68     21.92 o 
  -5  -1   7        4.53       -7.88     14.56 o 
  -4  -1   7        0.43        0.17     11.04 o 
  -3  -1   7       70.92       90.76     11.30 o 
  -2  -1   7      734.95      685.63     21.83 o 
  -1  -1   7      166.46      190.41     13.96 o 
   0  -1   7       41.49       53.43      9.42 o 
   1  -1   7       58.65       69.78      8.73 o 
   2  -1   7      789.24      790.60     26.20 o 
   3  -1   7      256.78      280.14     19.44 o 
   4  -1   7      134.68      162.07     12.07 o 
   5  -1   7       20.56       16.44     10.87 o 
   6  -1   7       36.00       68.32     24.74 o 
   7  -1   7       29.28       -2.83     24.66 o 
   8  -1   7        2.67       21.83     28.51 o 
  -8   0   7       57.19       64.98     29.71 o 
  -7   0   7       34.45        2.74     23.89 o 
  -6   0   7      131.20      164.30     51.54 o 
  -5   0   7      145.82      167.64     16.95 o 
  -4   0   7      108.56      108.05     14.13 o 
  -3   0   7      351.82      300.95     15.24 o 
  -2   0   7      173.22      178.26     17.55 o 
  -1   0   7      178.04      186.65      9.25 o 
   0   0   7      834.90      667.05     31.76 o 
   1   0   7      243.04      253.86     20.38 o 
   2   0   7      324.70      357.80     16.95 o 
   3   0   7      152.68      192.13     14.56 o 
   4   0   7        0.00       -4.11      8.30 o 
   5   0   7      135.03      142.98     13.27 o 
   6   0   7      249.74      338.02     25.00 o 
   7   0   7      344.18      385.45     36.99 o 
   8   0   7       16.84       -4.45     27.06 o 
  -8   1   7      127.49       83.48     31.08 o 
  -7   1   7       97.70      100.43     22.09 o 
  -6   1   7       34.19       41.87     26.97 o 
  -5   1   7      213.49      242.81     19.78 o 
  -4   1   7      166.51      197.52     20.38 o 
  -3   1   7       64.55       75.86     14.21 o 
  -2   1   7      143.38      156.51     11.04 o 
  -1   1   7      403.07      381.17     11.56 o 
   0   1   7        0.55        2.40      6.16 o 
   1   1   7      313.90      317.73     38.78 o 
   2   1   7       18.41        9.67      9.33 o 
   3   1   7      168.25      236.99     16.27 o 
   4   1   7      336.44      340.67     27.06 o 
   5   1   7       70.76       91.61     12.59 o 
   6   1   7      310.10      381.17     25.69 o 
   7   1   7        8.93       -1.11     29.20 o 
   8   1   7       47.00       22.09     29.11 o 
  -8   2   7       57.93       27.06     27.23 o 
  -7   2   7        2.60        6.34     18.32 o 
  -6   2   7        8.69       -0.17     16.44 o 
  -5   2   7       92.10       94.78     16.70 o 
  -4   2   7      520.58      496.76     18.07 o 
  -3   2   7       60.42       65.58     14.04 o 
  -2   2   7      329.52      301.20     12.59 o 
  -1   2   7        0.21      -10.87      5.57 o 
   0   2   7       63.45       75.00     10.19 o 
   1   2   7        5.81       -7.96     10.27 o 
   2   2   7       38.48       59.50     12.93 o 
   3   2   7        8.29        5.05     13.01 o 
   4   2   7      368.64      403.86     14.56 o 
   5   2   7       20.60       -7.88     10.36 o 
   6   2   7      208.14      230.06     18.24 o 
   7   2   7       88.38       59.16     29.28 o 
   8   2   7       26.78       34.50     27.48 o 
  -8   3   7        9.11        3.42     25.94 o 
  -7   3   7       71.79       43.92     25.09 o 
  -6   3   7       23.43        0.26     16.44 o 
  -5   3   7       57.08       64.21     16.10 o 
  -4   3   7        8.65       12.76     11.90 o 
  -3   3   7       60.12       37.50     13.01 o 
  -2   3   7      374.16      363.36     13.10 o 
  -1   3   7        3.21       -1.37      5.31 o 
   0   3   7       71.92       82.96      7.53 o 
   1   3   7       21.15       35.19     12.07 o 
   2   3   7      748.75      724.58     37.50 o 
   3   3   7      164.23      205.05     20.03 o 
   4   3   7       14.08        4.62      8.13 o 
   5   3   7        4.53        0.43     10.79 o 
   6   3   7      103.52      103.51     16.27 o 
   7   3   7        2.06      -31.68     17.38 o 
   8   3   7        0.88       27.57     20.03 o 
  -8   4   7       19.59       56.76     29.45 o 
  -7   4   7        0.24       17.64     26.11 o 
  -6   4   7        6.02       -7.53     17.55 o 
  -5   4   7       62.84       55.39     15.75 o 
  -4   4   7        0.77       18.15     19.44 o 
  -3   4   7      635.15      551.47     25.60 o 
  -2   4   7      283.01      442.30     42.72 o 
  -1   4   7      437.81      371.07     11.64 o 
   0   4   7     4166.53     4007.52     75.34 o 
   1   4   7      963.60      843.34     22.18 o 
   2   4   7     1132.87     1201.99     31.85 o 
   3   4   7       89.86       95.89     10.96 o 
   4   4   7       47.96       56.59     11.47 o 
   5   4   7       50.95       41.27      9.42 o 
   6   4   7       42.74       53.17     11.99 o 
   7   4   7       10.16       36.47     18.58 o 
   8   4   7        0.86        7.02     20.12 o 
  -8   5   7        4.88      -40.50     30.91 o 
  -7   5   7       17.18      -23.63     24.91 o 
  -6   5   7       27.35       21.15     21.66 o 
  -5   5   7       15.89       -2.14     14.98 o 
  -4   5   7        4.52      -17.55     19.09 o 
  -3   5   7      949.08      878.61     25.43 o 
  -2   5   7      194.36      197.43     16.18 o 
  -1   5   7     1215.33     1109.87     24.49 o 
   0   5   7      101.28      122.52      7.71 o 
   1   5   7      345.94      310.28     12.16 o 
   2   5   7     2319.01     2418.45     70.55 o 
   3   5   7     1791.72     1880.94     47.95 o 
   4   5   7      443.28      477.23     20.38 o 
   5   5   7       89.97      101.89     13.19 o 
   6   5   7      206.69      251.97     18.07 o 
   7   5   7        4.69      -27.74     16.87 o 
   8   5   7      230.66      152.74     40.75 o 
  -7   6   7        1.12       28.17     26.97 o 
  -6   6   7      182.09      154.63     29.71 o 
  -5   6   7        4.06       -0.86     20.03 o 
  -4   6   7     1508.80     1413.47     54.45 o 
  -3   6   7       18.49       10.27      7.11 o 
  -2   6   7        9.39       12.24      6.76 o 
  -1   6   7        0.02       -6.16      6.08 o 
   0   6   7    12920.13    12955.02    225.95 o 
   1   6   7       18.08        8.05      7.79 o 
   2   6   7     1282.96     1365.61     33.82 o 
   3   6   7       51.32       69.35     16.18 o 
   4   6   7     1717.80     1734.02     46.66 o 
   5   6   7      118.65      137.25     14.30 o 
   6   6   7      862.03      877.67     28.60 o 
   7   6   7       25.19       43.41     19.78 o 
   8   6   7       85.98       87.33     28.68 o 
  -7   7   7        1.55       11.04     27.06 o 
  -6   7   7      328.03      272.01     37.59 o 
  -5   7   7      188.93      220.64     27.06 o 
  -4   7   7        9.93       14.21     13.27 o 
  -3   7   7      795.83      718.25     20.21 o 
  -2   7   7       72.82       76.20      8.82 o 
  -1   7   7      164.84      216.27     11.30 o 
   0   7   7        2.37        4.71      6.16 o 
   1   7   7       24.58       12.50      8.22 o 
   2   7   7       52.37       64.13      9.67 o 
   3   7   7      402.34      444.44     15.07 o 
   4   7   7        1.97       53.43     32.02 o 
   5   7   7      723.94      698.21     24.66 o 
   6   7   7      154.15      183.91     22.43 o 
   7   7   7      175.69      138.53     23.46 o 
   8   7   7        5.17       21.83     22.52 o 
  -7   8   7       65.24       80.05     31.34 o 
  -6   8   7       73.46       -0.43     26.03 o 
  -5   8   7       61.61       51.54     24.23 o 
  -4   8   7       76.23       70.55     24.06 o 
  -3   8   7      193.91      184.76     12.76 o 
  -2   8   7      183.75      207.28     13.36 o 
  -1   8   7      119.52      121.24     10.62 o 
   0   8   7        5.24       23.37      7.71 o 
   1   8   7        6.03        2.65      7.28 o 
   2   8   7      155.18      195.55     13.53 o 
   3   8   7      224.19      257.28     12.67 o 
   4   8   7      305.61      277.15     15.41 o 
   5   8   7       75.11      116.35     18.07 o 
   6   8   7        7.94        6.59     15.58 o 
   7   8   7        2.87       18.75     20.55 o 
   8   8   7        1.88       -5.48     22.09 o 
  -6   9   7        3.24      -22.86     25.69 o 
  -5   9   7       60.49      102.40     28.00 o 
  -4   9   7      113.04      118.32     23.63 o 
  -3   9   7      140.28      119.95     42.81 o 
  -2   9   7       31.10       37.76      9.59 o 
  -1   9   7      272.75      289.73     15.67 o 
   0   9   7        0.00      -18.32      9.16 o 
   1   9   7      152.31      169.44     13.27 o 
   2   9   7       24.77        9.93     10.27 o 
   3   9   7      913.67      910.98     27.74 o 
   4   9   7       51.24       47.77     11.90 o 
   5   9   7       15.42       24.32     28.85 o 
   6   9   7       28.28       12.41     17.04 o 
   7   9   7     1196.31     1044.45     46.83 o 
   8   9   7        2.83       -5.57     27.91 o 
  -6  10   7       25.29        1.88     28.25 o 
  -5  10   7      146.96       89.90     28.77 o 
  -4  10   7      290.31      333.14     35.10 o 
  -3  10   7      359.56      375.95     81.85 o 
  -2  10   7        7.76       14.90     11.90 o 
  -1  10   7      603.63      580.40     24.23 o 
   0  10   7      569.22      533.40     21.15 o 
   1  10   7     1669.90     1621.52     46.49 o 
   2  10   7       48.68       42.38     11.56 o 
   3  10   7      200.47      238.45     23.97 o 
   4  10   7      551.72      505.75     25.26 o 
   5  10   7      649.54      770.56     57.88 o 
   6  10   7      220.37      239.47     43.84 o 
   7  10   7      192.59      200.00     27.91 o 
  -5  11   7       33.95      110.53     30.91 o 
  -4  11   7        2.60      -11.90     31.51 o 
  -3  11   7      157.46      118.67     36.05 o 
  -2  11   7      783.34      754.98     35.27 o 
  -1  11   7      303.78      358.65     21.75 o 
   0  11   7       91.26       94.18     14.56 o 
   1  11   7       91.14      109.93     28.68 o 
   2  11   7      826.42      807.38     27.14 o 
   3  11   7      542.80      540.33     25.77 o 
   4  11   7       89.05       91.87     18.32 o 
   5  11   7       68.65       86.90     19.86 o 
   6  11   7      138.09      147.86     21.92 o 
   7  11   7       27.91       65.07     25.43 o 
  -5  12   7       43.85       44.26     43.07 o 
  -4  12   7      128.16       95.38     40.07 o 
  -3  12   7        7.20      -23.72     28.43 o 
  -2  12   7       89.29       91.61     32.71 o 
  -1  12   7       19.15       30.48     14.21 o 
   0  12   7     1732.35     1546.09     42.89 o 
   1  12   7       51.78       54.37     14.13 o 
   2  12   7      534.34      479.46     24.74 o 
   3  12   7      318.67      364.13     25.09 o 
   4  12   7       15.54       15.50     16.95 o 
   5  12   7       93.19       97.43     20.46 o 
   6  12   7      154.80      213.27     24.06 o 
  -4  13   7        2.02       14.90     36.99 o 
  -3  13   7       93.56       77.66     39.04 o 
  -2  13   7      128.18      128.68     24.83 o 
  -1  13   7       11.67       15.50     19.95 o 
   0  13   7        5.83      -13.96     15.92 o 
   1  13   7        0.01       -0.34     14.56 o 
   2  13   7       94.86       49.66     19.09 o 
   3  13   7      198.78      244.27     22.95 o 
   4  13   7        0.86        2.05     17.64 o 
   5  13   7      227.67      210.02     24.14 o 
   6  13   7       60.08       50.43     20.98 o 
  -3  14   7       73.93      107.79     41.35 o 
  -2  14   7       69.46       98.72     38.44 o 
  -1  14   7        0.10       -9.85     20.81 o 
   0  14   7        2.81       16.10     17.47 o 
   1  14   7        3.44      -14.30     16.61 o 
   2  14   7       33.12       57.54     17.98 o 
   3  14   7        2.06       -9.67     16.87 o 
   4  14   7       46.30       25.43     18.84 o 
   5  14   7        0.25       15.58     19.61 o 
  -2  15   7       15.74      -10.70     31.51 o 
  -1  15   7        0.03      -10.36     21.49 o 
   0  15   7        2.78        9.76     22.26 o 
   1  15   7        1.38        3.17     19.09 o 
   2  15   7        3.43       -1.63     16.70 o 
   3  15   7       15.56       35.10     19.44 o 
   4  15   7        3.26        8.30     18.84 o 
   0  16   7        4.51       74.40     27.06 o 
   1  16   7      455.42      523.64     44.52 o 
   2  16   7       57.10       71.75     22.18 o 
  -3 -13   8       31.08       22.86     20.03 o 
  -2 -13   8      140.73       93.58     20.63 o 
  -1 -13   8        4.03        9.08     20.46 o 
   0 -13   8        3.65       -2.05     19.69 o 
   1 -13   8        9.84       -6.25     42.21 o 
   2 -13   8       94.02       91.18     25.00 o 
  -4 -12   8       85.86       91.44     22.60 o 
  -3 -12   8        0.87       -6.51     18.41 o 
  -2 -12   8        3.98      -20.89     15.67 o 
  -1 -12   8       25.43       10.53     17.55 o 
   0 -12   8        5.09       17.55     19.61 o 
   1 -12   8       47.88       43.58     32.36 o 
   2 -12   8       15.21       16.18     36.47 o 
   3 -12   8        5.99       32.19     23.54 o 
   4 -12   8       10.33       47.60     24.06 o 
  -5 -11   8        3.17       -7.02     20.63 o 
  -4 -11   8       85.67       60.96     21.32 o 
  -3 -11   8       37.46       17.04     17.04 o 
  -2 -11   8      250.51      270.81     23.12 o 
  -1 -11   8       52.69       43.41     20.38 o 
   0 -11   8        5.92       -5.57     18.49 o 
   1 -11   8       57.77       69.52     21.40 o 
   2 -11   8      170.35      159.76     22.95 o 
   3 -11   8      154.37      156.08     22.26 o 
   4 -11   8      118.18      165.50     40.93 o 
  -6 -10   8       28.62       25.69     23.03 o 
  -5 -10   8      306.91      332.45     28.77 o 
  -4 -10   8       11.93      -21.75     17.64 o 
  -3 -10   8       92.74      122.09     20.46 o 
  -2 -10   8        0.05      -17.89     16.10 o 
  -1 -10   8      550.63      457.29     28.51 o 
   0 -10   8      151.16      126.20     19.78 o 
   1 -10   8      583.01      465.85     27.40 o 
   2 -10   8       10.81       22.18     16.87 o 
   3 -10   8       14.73        9.85     15.41 o 
   4 -10   8       37.85       35.02     18.75 o 
   5 -10   8       58.13       49.74     21.49 o 
  -6  -9   8        0.35       -5.48     20.46 o 
  -5  -9   8       85.81       36.99     20.03 o 
  -4  -9   8       15.42        7.19     17.72 o 
  -3  -9   8       23.51        7.02     16.01 o 
  -2  -9   8        9.48       -4.79     14.30 o 
  -1  -9   8       13.14       -9.08     13.44 o 
   0  -9   8        1.76      -18.32     11.39 o 
   1  -9   8       13.23       12.84     13.61 o 
   2  -9   8       26.13        4.11     20.12 o 
   3  -9   8       60.25       74.40     24.83 o 
   4  -9   8        4.77       -5.05     16.78 o 
   5  -9   8      155.02      157.28     27.31 o 
   6  -9   8       73.83       56.51     28.60 o 
  -6  -8   8       18.37       36.99     19.52 o 
  -5  -8   8      159.31      165.33     22.26 o 
  -4  -8   8      343.64      321.32     25.17 o 
  -3  -8   8      320.89      317.39     28.34 o 
  -2  -8   8        1.12      -23.12     13.36 o 
  -1  -8   8       36.61        5.99     13.61 o 
   0  -8   8      318.19      319.70     15.84 o 
   1  -8   8       80.69       79.88     11.47 o 
   2  -8   8        1.97      -19.09     13.01 o 
   3  -8   8      357.85      352.23     24.83 o 
   4  -8   8       80.11       90.41     19.18 o 
   5  -8   8      181.85      176.12     23.12 o 
   6  -8   8        3.65        1.88     25.94 o 
  -7  -7   8       32.08       42.81     20.55 o 
  -6  -7   8      109.86      134.93     21.75 o 
  -5  -7   8      115.89       71.15     18.15 o 
  -4  -7   8       32.41       33.56     13.96 o 
  -3  -7   8      128.35      115.58     17.47 o 
  -2  -7   8       42.42       58.48     14.47 o 
  -1  -7   8       34.67       28.60      9.42 o 
   0  -7   8       10.60        2.57      8.90 o 
   1  -7   8       77.40       66.87     10.36 o 
   2  -7   8       71.56       80.22     16.01 o 
   3  -7   8      247.52      222.95     20.55 o 
   4  -7   8        2.73      -20.29     15.41 o 
   5  -7   8       46.07       49.57     19.26 o 
   6  -7   8       84.78       60.96     28.85 o 
   7  -7   8       65.52       40.67     29.62 o 
  -7  -6   8       12.31       36.13     19.86 o 
  -6  -6   8      172.31      186.65     22.69 o 
  -5  -6   8       65.35       90.50     18.07 o 
  -4  -6   8       35.23       17.47     13.19 o 
  -3  -6   8       70.51       67.47     12.84 o 
  -2  -6   8       23.10       10.45     13.78 o 
  -1  -6   8      293.53      248.81     15.24 o 
   0  -6   8       25.55        0.34      7.79 o 
   1  -6   8      179.41      147.35     11.90 o 
   2  -6   8       39.42       34.16     21.92 o 
   3  -6   8       10.98        7.88     15.41 o 
   4  -6   8       76.53       69.69     17.29 o 
   5  -6   8        0.03       -2.65     16.27 o 
   6  -6   8       32.44       36.05     25.43 o 
   7  -6   8       10.00       37.07     55.57 o 
  -7  -5   8       16.20       16.18     22.77 o 
  -6  -5   8       25.02       -1.71     16.87 o 
  -5  -5   8       35.00       39.47     15.92 o 
  -4  -5   8        5.58        6.25     13.19 o 
  -3  -5   8       39.03       33.90     10.96 o 
  -2  -5   8       31.93       22.43      9.50 o 
  -1  -5   8        4.93       -4.37      7.28 o 
   0  -5   8        2.92       -4.02      6.51 o 
   1  -5   8       11.95      -12.07      8.65 o 
   2  -5   8       87.51       86.82      9.25 o 
   3  -5   8      152.97      154.54     16.52 o 
   4  -5   8       10.25        2.05     13.87 o 
   5  -5   8      148.35      104.03     18.58 o 
   6  -5   8        0.24      -12.76     22.77 o 
   7  -5   8        0.28      -17.21     26.63 o 
  -8  -4   8        5.73       31.59     25.17 o 
  -7  -4   8        2.43        8.82     22.26 o 
  -6  -4   8       66.98       76.37     22.52 o 
  -5  -4   8      137.52      124.32     18.49 o 
  -4  -4   8      105.98      112.59     16.18 o 
  -3  -4   8      222.72      245.72     15.75 o 
  -2  -4   8      348.25      325.26     14.81 o 
  -1  -4   8       77.40       90.41      8.39 o 
   0  -4   8      200.12      236.56     13.53 o 
   1  -4   8       95.56       92.12     14.73 o 
   2  -4   8      374.95      350.18     13.53 o 
   3  -4   8      382.37      374.32     20.12 o 
   4  -4   8      259.55      313.79     33.56 o 
   5  -4   8       69.22       55.05     15.58 o 
   6  -4   8        2.83      -11.39     22.26 o 
   7  -4   8        6.80       18.15     26.11 o 
   8  -4   8        3.05      -33.22     28.08 o 
  -8  -3   8        0.36        9.25     28.68 o 
  -7  -3   8        3.28       10.10     26.37 o 
  -6  -3   8      103.16       96.06     20.72 o 
  -5  -3   8       74.44       98.12     22.60 o 
  -4  -3   8      109.05      109.42     16.87 o 
  -3  -3   8      132.62      115.41     15.24 o 
  -2  -3   8        5.41      -11.47     10.70 o 
  -1  -3   8       12.78       12.41      7.96 o 
   0  -3   8        0.45       -9.42      6.42 o 
   1  -3   8        3.27       -1.46      8.56 o 
   2  -3   8        3.34       -1.80     10.45 o 
   3  -3   8       76.81       89.47     13.87 o 
   4  -3   8       37.69       66.53     13.53 o 
   5  -3   8        5.39       -6.76     13.53 o 
   6  -3   8      133.01      149.06     27.48 o 
   7  -3   8        5.80      -12.67     25.00 o 
   8  -3   8       12.66      -17.72     28.00 o 
  -8  -2   8       16.60       -9.33     26.88 o 
  -7  -2   8       70.22       33.56     27.14 o 
  -6  -2   8       42.08       44.18     27.40 o 
  -5  -2   8       81.10       51.88     16.61 o 
  -4  -2   8       35.54       37.42     12.41 o 
  -3  -2   8       79.60       86.99     14.38 o 
  -2  -2   8       52.82       49.49      9.93 o 
  -1  -2   8       21.21       32.96      8.05 o 
   0  -2   8      354.26      316.53     19.18 o 
   1  -2   8       87.66       99.92      8.73 o 
   2  -2   8        1.62       -8.22      7.88 o 
   3  -2   8       65.64       96.66     10.96 o 
   4  -2   8      207.73      217.38     13.01 o 
   5  -2   8       63.77       67.47     18.66 o 
   6  -2   8       52.05       48.20     24.23 o 
   7  -2   8      129.89      148.72     30.91 o 
   8  -2   8        0.20      -23.37     28.43 o 
  -8  -1   8        1.69        9.85     28.17 o 
  -7  -1   8        6.52        1.37     24.14 o 
  -6  -1   8       34.20       40.67     24.23 o 
  -5  -1   8        7.33      -12.41     13.10 o 
  -4  -1   8        1.62      -19.86     10.27 o 
  -3  -1   8       50.69       54.28     11.30 o 
  -2  -1   8      811.21      724.84     23.03 o 
  -1  -1   8       76.18      101.37      8.82 o 
   0  -1   8       52.39       61.99      9.93 o 
   1  -1   8       26.94       27.31      8.90 o 
   2  -1   8      660.78      644.45     24.06 o 
   3  -1   8       73.37       72.52     12.16 o 
   4  -1   8      118.85      144.61     11.39 o 
   5  -1   8       53.34       58.73     11.56 o 
   6  -1   8       77.20      142.98     32.88 o 
   7  -1   8       46.01      107.28     28.60 o 
   8  -1   8       70.92       72.35     40.07 o 
  -8   0   8      113.49       65.67     30.14 o 
  -7   0   8       65.53       80.57     28.08 o 
  -6   0   8      123.44       96.32     63.70 o 
  -5   0   8       66.65       63.01     14.47 o 
  -4   0   8        0.71       -9.85     10.27 o 
  -3   0   8     1097.48      963.80     25.51 o 
  -2   0   8        0.78       -8.30      7.02 o 
  -1   0   8     1881.42     1701.14     33.65 o 
   0   0   8        2.10       10.02      7.53 o 
   1   0   8     1494.77     1398.83     35.79 o 
   2   0   8       10.68       12.84      9.08 o 
   3   0   8     1134.08     1284.70     51.63 o 
   4   0   8       94.67      152.31     16.78 o 
   5   0   8       36.75       32.53     10.87 o 
   6   0   8       64.91       73.20     18.15 o 
   7   0   8      130.71      156.85     41.35 o 
   8   0   8      396.56      330.31     39.21 o 
  -8   1   8        4.85      -22.52     27.31 o 
  -7   1   8       17.65       54.97     25.86 o 
  -6   1   8      315.82      341.27     29.71 o 
  -5   1   8       66.85       87.42     19.78 o 
  -4   1   8      244.42      279.54     23.29 o 
  -3   1   8      103.13       86.22     17.38 o 
  -2   1   8      512.31      464.82     14.81 o 
  -1   1   8       66.54       67.72      7.79 o 
   0   1   8       57.95       56.17     15.75 o 
   1   1   8       34.24       45.98      9.85 o 
   2   1   8     1364.49     1440.86     42.55 o 
   3   1   8       47.85       57.45     12.67 o 
   4   1   8       66.65       99.57     14.47 o 
   5   1   8        5.77       14.21     10.27 o 
   6   1   8      499.49      537.68     29.02 o 
   7   1   8        6.15        2.05     20.63 o 
   8   1   8      125.41      178.68     80.48 o 
  -8   2   8       45.26        0.60     39.13 o 
  -7   2   8       60.60       33.31     36.22 o 
  -6   2   8       91.49       60.87     21.75 o 
  -5   2   8      126.41      125.17     21.66 o 
  -4   2   8       28.27       17.64     15.33 o 
  -3   2   8      494.28      470.04     18.49 o 
  -2   2   8      569.31      510.71     15.84 o 
  -1   2   8      169.40      160.36      8.65 o 
   0   2   8      472.96      413.53     20.12 o 
   1   2   8      453.99      422.61     21.66 o 
   2   2   8      647.30      744.36     26.11 o 
   3   2   8      317.83      366.36     19.18 o 
   4   2   8      263.78      321.84     20.12 o 
   5   2   8      256.48      327.66     18.92 o 
   6   2   8      389.50      418.07     26.88 o 
   7   2   8       50.27       57.45     19.52 o 
   8   2   8      187.00      269.01     35.27 o 
  -8   3   8       24.80      -30.39     36.39 o 
  -7   3   8       43.59       28.94     19.61 o 
  -6   3   8      163.43      150.43     20.63 o 
  -5   3   8       17.30        7.79     22.69 o 
  -4   3   8       59.42       69.78     16.70 o 
  -3   3   8       34.17       33.05      8.99 o 
  -2   3   8      112.73      137.84     11.90 o 
  -1   3   8       69.06       66.10      6.68 o 
   0   3   8        6.96        0.94      7.19 o 
   1   3   8       75.34       78.08     13.53 o 
   2   3   8       38.97       44.78     10.79 o 
   3   3   8      188.97      181.77     23.63 o 
   4   3   8       30.90       42.30     12.41 o 
   5   3   8      113.10      134.68     12.33 o 
   6   3   8       23.91       20.63     17.55 o 
   7   3   8       55.69       62.50     20.29 o 
   8   3   8       18.82        0.17     19.95 o 
  -8   4   8        0.59        6.68     39.81 o 
  -7   4   8        7.84        9.33     25.43 o 
  -6   4   8       22.00        9.59     17.38 o 
  -5   4   8       18.06       14.64     15.07 o 
  -4   4   8      215.25      262.50     22.86 o 
  -3   4   8       80.23       84.93     10.10 o 
  -2   4   8       59.86       96.92     18.92 o 
  -1   4   8      525.40      529.20     14.56 o 
   0   4   8       30.11       66.95      7.53 o 
   1   4   8     1222.03     1173.05     28.68 o 
   2   4   8      169.27      228.43     33.99 o 
   3   4   8        7.81      -12.50      8.39 o 
   4   4   8       15.84       15.41     10.70 o 
   5   4   8      296.94      365.76     22.52 o 
   6   4   8       40.79       38.61     22.18 o 
   7   4   8        1.99       -8.82     17.64 o 
   8   4   8       11.88      -17.12     19.52 o 
  -7   5   8       43.24       91.35     58.31 o 
  -6   5   8      115.21       79.28     29.45 o 
  -5   5   8      105.58       94.35     17.81 o 
  -4   5   8      354.03      339.73     24.40 o 
  -3   5   8       49.30       29.45     10.02 o 
  -2   5   8     6398.60     5944.45    138.02 o 
  -1   5   8       61.67       63.87      7.96 o 
   0   5   8      950.88      973.30     21.92 o 
   1   5   8       17.29       11.47      7.19 o 
   2   5   8    10123.96    10550.19    277.32 o 
   3   5   8       87.86      112.42     12.07 o 
   4   5   8     2047.64     2225.47     56.85 o 
   5   5   8      150.52      166.18     16.27 o 
   6   5   8      412.36      476.21     30.57 o 
   7   5   8       43.58       13.87     24.49 o 
   8   5   8      389.24      338.45     36.22 o 
  -7   6   8       36.15      -15.07     24.57 o 
  -6   6   8        2.88       11.04     23.72 o 
  -5   6   8      169.08      141.27     18.75 o 
  -4   6   8      541.05      507.29     27.57 o 
  -3   6   8       71.69       67.47     11.47 o 
  -2   6   8       67.34       77.74     10.96 o 
  -1   6   8     2660.68     2518.37     51.20 o 
   0   6   8     1209.64     1257.39     29.80 o 
   1   6   8     3901.85     4025.41     82.79 o 
   2   6   8       26.13       26.63      8.56 o 
   3   6   8      496.48      525.52     19.78 o 
   4   6   8      300.84      375.01     19.52 o 
   5   6   8       74.38      123.63     21.83 o 
   6   6   8       20.95       44.61     15.50 o 
   7   6   8       92.18       83.22     27.23 o 
   8   6   8      177.17      162.33     43.92 o 
  -7   7   8      161.22      171.06     33.31 o 
  -6   7   8       26.02       -1.71     24.06 o 
  -5   7   8        4.80      -16.18     19.44 o 
  -4   7   8        4.54      -21.92     35.19 o 
  -3   7   8       75.20       80.74     12.33 o 
  -2   7   8       52.67       34.59      8.30 o 
  -1   7   8       26.57       26.03      7.45 o 
   0   7   8       16.78       19.86      6.85 o 
   1   7   8       17.31       23.29      8.39 o 
   2   7   8      230.93      224.15     13.19 o 
   3   7   8       68.21      113.19      9.85 o 
   4   7   8       10.40       14.56     11.90 o 
   5   7   8        1.00       19.86     14.04 o 
   6   7   8       56.07       60.19     33.99 o 
   7   7   8       48.49       58.56     26.88 o 
   8   7   8       10.59      -36.64     35.79 o 
  -7   8   8        7.37       13.70     28.17 o 
  -6   8   8       42.53       25.69     26.20 o 
  -5   8   8        0.03       10.36     22.60 o 
  -4   8   8       12.21       -4.02     24.14 o 
  -3   8   8       48.32       46.23     11.73 o 
  -2   8   8       44.24       50.17      9.25 o 
  -1   8   8      204.88      239.64     12.50 o 
   0   8   8      219.77      269.53     11.99 o 
   1   8   8      473.40      481.17     17.81 o 
   2   8   8        8.39       10.53     10.87 o 
   3   8   8       61.18       75.60     10.53 o 
   4   8   8       20.45       38.87     10.87 o 
   5   8   8      130.30      137.59     21.66 o 
   6   8   8       71.85       59.76     25.26 o 
   7   8   8       46.35       64.90     28.25 o 
   8   8   8       46.73       52.74     29.88 o 
  -6   9   8       47.49       38.87     28.51 o 
  -5   9   8        2.88       11.13     31.51 o 
  -4   9   8        4.06      -15.24     44.61 o 
  -3   9   8      646.38      554.21     28.60 o 
  -2   9   8      150.09      150.35     12.67 o 
  -1   9   8      626.04      560.03     18.24 o 
   0   9   8       24.30       20.89     10.62 o 
   1   9   8      229.15      246.24     15.07 o 
   2   9   8      231.40      255.74     16.01 o 
   3   9   8     1435.90     1306.87     31.25 o 
   4   9   8       66.70       71.58     18.66 o 
   5   9   8       19.41       30.91     18.75 o 
   6   9   8      126.33      140.41     23.54 o 
   7   9   8      229.83      278.77     37.59 o 
  -6  10   8        6.21        6.16     38.01 o 
  -5  10   8      115.43      126.46     41.35 o 
  -4  10   8      415.39      350.69     51.80 o 
  -3  10   8      121.31      116.87     30.39 o 
  -2  10   8       11.43        2.74     11.82 o 
  -1  10   8      206.22      258.91     24.74 o 
   0  10   8     1569.58     1491.21     40.15 o 
   1  10   8      604.98      629.63     34.68 o 
   2  10   8      189.83      201.03     20.89 o 
   3  10   8       19.44       20.29     19.18 o 
   4  10   8      536.31      538.19     25.26 o 
   5  10   8      382.86      423.38     24.74 o 
   6  10   8       23.98       59.76     30.22 o 
   7  10   8      163.64      172.18     55.05 o 
  -5  11   8       88.87      107.62     43.32 o 
  -4  11   8        0.12      -37.84     29.20 o 
  -3  11   8      201.03      153.00     39.64 o 
  -2  11   8      781.86      760.72     35.53 o 
  -1  11   8       29.46       38.96     15.07 o 
   0  11   8      103.57       97.26     14.73 o 
   1  11   8        3.72       -7.45     13.01 o 
   2  11   8      892.72      862.69     28.25 o 
   3  11   8      302.52      375.69     31.94 o 
   4  11   8      262.90      273.29     22.86 o 
   5  11   8      154.28      152.14     20.63 o 
   6  11   8      188.92      224.75     23.37 o 
   7  11   8        8.13      -18.32     29.11 o 
  -5  12   8       59.38        6.16     38.78 o 
  -4  12   8      501.48      516.88     63.36 o 
  -3  12   8       41.36       20.03     31.59 o 
  -2  12   8       47.92       24.23     31.34 o 
  -1  12   8       91.20      113.36     32.71 o 
   0  12   8      252.05      525.27     44.69 o 
   1  12   8       70.45       33.82     14.04 o 
   2  12   8        1.16       38.10     17.38 o 
   3  12   8       90.59      129.03     18.66 o 
   4  12   8      472.14      468.42     42.89 o 
   5  12   8        9.90        3.85     18.15 o 
   6  12   8      212.34      242.38     24.57 o 
  -4  13   8       37.68      -39.04     34.33 o 
  -3  13   8       32.73       35.87     35.27 o 
  -2  13   8       49.83       46.83     32.45 o 
  -1  13   8        1.65        7.19     19.78 o 
   0  13   8       18.89       22.35     16.87 o 
   1  13   8        0.65      -11.39     14.56 o 
   2  13   8       72.19       43.15     17.29 o 
   3  13   8        2.33       22.43     16.78 o 
   4  13   8       12.75       21.23     17.98 o 
   5  13   8        3.27       17.64     19.26 o 
   6  13   8      123.34      144.35     24.40 o 
  -3  14   8       10.20       49.49     35.19 o 
  -2  14   8        3.12        9.93     32.71 o 
  -1  14   8       42.04       67.12     24.32 o 
   0  14   8      141.22      220.55     24.74 o 
   1  14   8       68.73       82.45     25.09 o 
   2  14   8       51.15       83.31     19.01 o 
   3  14   8        6.61        0.51     17.29 o 
   4  14   8        0.00       12.41     20.63 o 
   5  14   8        0.67       22.95     19.61 o 
  -2  15   8        1.42        8.90     36.47 o 
  -1  15   8      155.26      209.59     32.02 o 
   0  15   8        4.58       12.50     22.69 o 
   1  15   8       38.29       65.84     21.23 o 
   2  15   8        4.43       10.53     18.07 o 
   3  15   8      426.63      524.67     41.52 o 
   4  15   8        7.77       10.10     19.09 o 
   0  16   8      342.50      427.83     41.35 o 
   1  16   8      222.92      438.79     76.54 o 
   2  16   8      108.62      144.95     37.93 o 
  -2 -13   9       55.73       63.87     19.61 o 
  -1 -13   9        1.06        8.39     20.55 o 
   0 -13   9        0.11       11.30     20.72 o 
   1 -13   9        0.00       35.02     22.35 o 
   2 -13   9       34.48       62.42     24.23 o 
  -4 -12   9        4.65       -4.62     20.29 o 
  -3 -12   9        9.27       16.10     19.26 o 
  -2 -12   9        1.44        1.63     17.72 o 
  -1 -12   9       31.94       32.36     21.32 o 
   0 -12   9       25.39       35.27     21.32 o 
   1 -12   9       49.03       48.55     21.58 o 
   2 -12   9        1.64       26.88     20.81 o 
   3 -12   9       15.51       -1.88     20.38 o 
  -5 -11   9        0.23      -17.55     22.00 o 
  -4 -11   9       19.75       10.62     28.85 o 
  -3 -11   9      499.32      486.99     41.61 o 
  -2 -11   9        9.19        7.02     16.18 o 
  -1 -11   9      306.87      315.25     41.87 o 
   0 -11   9        2.31        0.77     18.58 o 
   1 -11   9      214.42      206.77     44.86 o 
   2 -11   9       32.79       44.26     21.15 o 
   3 -11   9      432.44      378.26     42.30 o 
   4 -11   9       25.94       42.81     42.38 o 
  -5 -10   9       23.06       21.58     21.58 o 
  -4 -10   9       24.53       30.74     19.61 o 
  -3 -10   9      157.94      166.27     22.35 o 
  -2 -10   9        7.20        8.48     15.67 o 
  -1 -10   9        0.10       26.71     14.90 o 
   0 -10   9      161.41      148.98     20.98 o 
   1 -10   9        6.24       13.70     18.07 o 
   2 -10   9       12.69       21.83     15.41 o 
   3 -10   9       31.60       47.95     16.52 o 
   4 -10   9        0.05      -16.35     17.72 o 
   5 -10   9        0.86       20.03     25.51 o 
  -6  -9   9      167.60      182.62     25.86 o 
  -5  -9   9        1.60       -2.40     22.09 o 
  -4  -9   9       45.30       40.07     19.18 o 
  -3  -9   9      111.03      102.14     19.01 o 
  -2  -9   9      506.96      459.68     24.32 o 
  -1  -9   9       27.36       10.19     14.73 o 
   0  -9   9        1.73       -8.56     12.93 o 
   1  -9   9       45.57       26.28     14.30 o 
   2  -9   9      473.64      415.33     22.86 o 
   3  -9   9      222.54      227.83     42.38 o 
   4  -9   9       34.27       29.88     22.09 o 
   5  -9   9        9.62      -34.33     24.06 o 
   6  -9   9      130.61       95.04     30.57 o 
  -6  -8   9      170.11      142.04     28.51 o 
  -5  -8   9       55.62       64.30     20.21 o 
  -4  -8   9        7.63        1.37     17.12 o 
  -3  -8   9       80.43       83.05     18.15 o 
  -2  -8   9       25.38        4.88     14.47 o 
  -1  -8   9      120.02      100.60     16.70 o 
   0  -8   9        9.88       22.43     10.45 o 
   1  -8   9      135.13      119.61     16.01 o 
   2  -8   9        0.13      -16.18     13.36 o 
   3  -8   9      212.08      237.33     24.40 o 
   4  -8   9       51.53       44.01     18.15 o 
   5  -8   9      171.56      183.39     60.02 o 
   6  -8   9        8.96       53.17     28.94 o 
  -7  -7   9       71.17       61.73     26.20 o 
  -6  -7   9       54.97       52.40     17.98 o 
  -5  -7   9        8.05       -8.82     14.73 o 
  -4  -7   9        5.70        7.36     14.04 o 
  -3  -7   9      477.29      491.96     34.93 o 
  -2  -7   9      147.95      145.64     17.81 o 
  -1  -7   9      368.92      343.50     15.07 o 
   0  -7   9        6.77       -9.67      9.16 o 
   1  -7   9      258.83      260.36     15.75 o 
   2  -7   9       93.34       68.84     15.92 o 
   3  -7   9      354.85      347.87     23.46 o 
   4  -7   9       15.05       -3.51     15.92 o 
   5  -7   9        1.58        2.48     24.14 o 
   6  -7   9       19.71       65.50     42.98 o 
   7  -7   9       36.75       28.68     39.73 o 
  -7  -6   9       10.14        0.86     22.95 o 
  -6  -6   9       93.52       75.17     20.46 o 
  -5  -6   9       30.39       25.77     16.87 o 
  -4  -6   9       34.34       20.38     13.61 o 
  -3  -6   9       74.41       63.10     13.44 o 
  -2  -6   9        1.61        3.08      9.08 o 
  -1  -6   9        1.72        7.53      8.48 o 
   0  -6   9       12.93       15.07      8.65 o 
   1  -6   9       11.97       11.82      9.25 o 
   2  -6   9        0.00      -19.52     12.16 o 
   3  -6   9       51.23       73.63     17.89 o 
   4  -6   9       68.30       60.10     16.61 o 
   5  -6   9       11.77       26.03     23.37 o 
   6  -6   9       59.03       54.11     27.48 o 
   7  -6   9       43.90       54.11     29.54 o 
  -7  -5   9      137.24      153.08     28.85 o 
  -6  -5   9      155.68      131.34     21.32 o 
  -5  -5   9        1.45        5.31     15.92 o 
  -4  -5   9       60.57       78.94     16.10 o 
  -3  -5   9      388.46      403.69     18.49 o 
  -2  -5   9        3.66        8.73      9.59 o 
  -1  -5   9      273.45      276.29     14.21 o 
   0  -5   9        1.43      -12.76      8.05 o 
   1  -5   9      177.68      201.72     12.76 o 
   2  -5   9       25.98        7.45      9.08 o 
   3  -5   9      473.33      422.87     22.52 o 
   4  -5   9      110.14       91.95     16.87 o 
   5  -5   9        0.01      -29.71     20.98 o 
   6  -5   9      143.38      131.00     33.31 o 
   7  -5   9       90.62       71.92     35.62 o 
  -7  -4   9       48.62       79.37     26.03 o 
  -6  -4   9      446.09      434.77     30.99 o 
  -5  -4   9        0.17        3.77     15.15 o 
  -4  -4   9       27.96       23.97     14.73 o 
  -3  -4   9      211.28      203.09     14.90 o 
  -2  -4   9        2.25       -3.77      9.08 o 
  -1  -4   9        6.91       -5.74      6.85 o 
   0  -4   9        0.17       -1.28      6.34 o 
   1  -4   9       41.39       13.78      8.30 o 
   2  -4   9        2.09        7.88      7.36 o 
   3  -4   9       91.78      110.28     13.96 o 
   4  -4   9        3.42      -14.30     12.07 o 
   5  -4   9        0.88      -25.77     21.40 o 
   6  -4   9       91.93      100.00     26.97 o 
   7  -4   9       74.83       10.02     27.65 o 
   8  -4   9      107.58       31.34     50.94 o 
  -8  -3   9       62.07       37.33     30.74 o 
  -7  -3   9        0.49      -13.44     25.00 o 
  -6  -3   9       51.07       22.95     25.34 o 
  -5  -3   9        0.23       -6.59     15.84 o 
  -4  -3   9       20.56       17.72     14.30 o 
  -3  -3   9       48.90       36.90     11.56 o 
  -2  -3   9        6.19        9.16      8.73 o 
  -1  -3   9        4.42       -5.05      7.71 o 
   0  -3   9        0.79      -11.13      6.25 o 
   1  -3   9        0.92       -0.60      7.53 o 
   2  -3   9       66.61       74.06      8.99 o 
   3  -3   9       86.76       97.43      9.25 o 
   4  -3   9       20.37        5.65     16.01 o 
   5  -3   9       18.17       20.63     28.94 o 
   6  -3   9       24.84       35.45     24.66 o 
   7  -3   9       10.10        7.36     26.80 o 
   8  -3   9       94.33       38.44     31.42 o 
  -8  -2   9       84.39       81.17     32.96 o 
  -7  -2   9        6.40      -15.84     24.32 o 
  -6  -2   9       95.62       42.12     25.51 o 
  -5  -2   9       24.21       31.76     16.10 o 
  -4  -2   9       77.93       93.75     16.95 o 
  -3  -2   9      269.37      284.68     16.01 o 
  -2  -2   9        6.41       -1.03      8.82 o 
  -1  -2   9        0.04      -14.56      7.28 o 
   0  -2   9     1154.97     1028.44     25.00 o 
   1  -2   9        0.65       -7.79      7.88 o 
   2  -2   9       75.49       68.07     15.41 o 
   3  -2   9       15.86       32.19      9.50 o 
   4  -2   9      254.60      275.52     19.44 o 
   5  -2   9       83.26      105.14     24.23 o 
   6  -2   9       54.13       56.08     24.91 o 
   7  -2   9       99.31      145.29     61.13 o 
   8  -2   9        4.72      -21.23     27.91 o 
  -8  -1   9       55.26      131.42     34.08 o 
  -7  -1   9       14.88       16.10     35.36 o 
  -6  -1   9       91.14      101.54     26.28 o 
  -5  -1   9       19.32       -3.34     17.47 o 
  -4  -1   9       17.34        5.48     11.56 o 
  -3  -1   9      351.16      311.14     15.84 o 
  -2  -1   9      304.36      312.08     14.81 o 
  -1  -1   9      160.03      174.83     10.96 o 
   0  -1   9       11.09       16.52      6.51 o 
   1  -1   9       38.38       42.21      8.73 o 
   2  -1   9      382.91      429.89     18.66 o 
   3  -1   9      145.83      177.74     14.38 o 
   4  -1   9      132.85      173.38     16.10 o 
   5  -1   9       12.21       16.87     13.53 o 
   6  -1   9       48.96       70.98     25.43 o 
   7  -1   9       22.86       17.64     34.85 o 
   8  -1   9        0.17      -24.06     28.08 o 
  -8   0   9       12.46        8.13     28.08 o 
  -7   0   9       50.92       31.68     26.46 o 
  -6   0   9       29.80       -6.59     29.11 o 
  -5   0   9      138.80      119.27     22.18 o 
  -4   0   9      441.44      447.27     20.89 o 
  -3   0   9       95.07       92.38      9.08 o 
  -2   0   9      454.78      459.08     14.30 o 
  -1   0   9      688.42      647.87     24.74 o 
   0   0   9      101.00       89.04     10.70 o 
   1   0   9     1083.50     1063.38     29.11 o 
   2   0   9       36.06       44.44     10.02 o 
   3   0   9      152.92      198.38     15.33 o 
   4   0   9     1202.95     1312.10     42.21 o 
   5   0   9       89.15      151.20     17.72 o 
   6   0   9      226.82      233.48     22.43 o 
   7   0   9       27.36       35.87     25.86 o 
   8   0   9        7.97       37.42     29.20 o 
  -8   1   9       23.54       15.15     29.02 o 
  -7   1   9      195.88      199.40     38.61 o 
  -6   1   9       41.53       44.52     21.49 o 
  -5   1   9      375.76      395.47     29.62 o 
  -4   1   9      290.78      295.04     24.49 o 
  -3   1   9      159.75      152.40     11.99 o 
  -2   1   9     1409.21     1344.63     31.85 o 
  -1   1   9      658.76      600.35     17.12 o 
   0   1   9       33.71       40.84     10.45 o 
   1   1   9      391.71      364.30     20.72 o 
   2   1   9      479.37      468.16     19.95 o 
   3   1   9      785.74      868.94     30.39 o 
   4   1   9      491.52      547.78     24.49 o 
   5   1   9       83.00       72.26     16.27 o 
   6   1   9      257.39      368.67     29.20 o 
   7   1   9      360.41      459.60     60.36 o 
   8   1   9       85.36       72.52     29.54 o 
  -8   2   9       27.65       48.20     44.01 o 
  -7   2   9        2.01      -20.81     23.03 o 
  -6   2   9       84.17       57.88     22.18 o 
  -5   2   9      438.80      429.37     28.34 o 
  -4   2   9      408.99      382.03     18.49 o 
  -3   2   9      211.62      252.57     24.49 o 
  -2   2   9        4.13      -13.61      7.19 o 
  -1   2   9      311.63      246.15     19.18 o 
   0   2   9     6902.58     6474.94    170.47 o 
   1   2   9      463.71      477.32     23.63 o 
   2   2   9      720.26      776.98     27.06 o 
   3   2   9       40.10       42.98     12.33 o 
   4   2   9      354.52      387.42     21.92 o 
   5   2   9        0.00       -3.94     14.21 o 
   6   2   9      266.15      380.91     26.80 o 
   7   2   9       77.65       49.14     19.01 o 
   8   2   9       26.90      -17.64     26.54 o 
  -8   3   9       19.29      -20.55     39.73 o 
  -7   3   9        0.59      -38.70     23.29 o 
  -6   3   9       96.79       58.82     29.62 o 
  -5   3   9       89.38       91.70     22.95 o 
  -4   3   9       44.17       38.01     10.19 o 
  -3   3   9       97.81      102.91     11.30 o 
  -2   3   9      312.85      295.64     12.50 o 
  -1   3   9        1.14      -10.96      5.48 o 
   0   3   9       24.75       22.60      6.85 o 
   1   3   9        1.85        2.74     14.21 o 
   2   3   9      723.21      700.27     30.57 o 
   3   3   9       53.01       89.04     16.52 o 
   4   3   9        0.04       -0.94     15.33 o 
   5   3   9       18.87       -7.88     14.30 o 
   6   3   9      197.56      226.63     23.37 o 
   7   3   9       16.70       27.74     32.02 o 
   8   3   9       57.49       43.07     26.54 o 
  -8   4   9        3.49      -21.15     38.44 o 
  -7   4   9        3.93       19.78     38.19 o 
  -6   4   9      102.73       48.55     25.26 o 
  -5   4   9      148.32      192.38     24.40 o 
  -4   4   9      128.07       89.13     23.46 o 
  -3   4   9      414.80      392.99     15.92 o 
  -2   4   9        1.85      -13.78      6.94 o 
  -1   4   9       25.70        5.48      6.42 o 
   0   4   9     3963.11     3845.87     78.68 o 
   1   4   9      204.93      175.77     13.10 o 
   2   4   9      689.89      705.32     26.20 o 
   3   4   9      212.89      266.61     18.49 o 
   4   4   9     1230.24     1309.10     38.27 o 
   5   4   9      145.20      183.91     18.07 o 
   6   4   9      475.34      523.21     35.79 o 
   7   4   9        7.81      -14.56     17.55 o 
   8   4   9      128.95      143.15     25.09 o 
  -7   5   9       15.14        2.23     38.44 o 
  -6   5   9      541.40      530.32     47.00 o 
  -5   5   9        0.86      -21.06     33.99 o 
  -4   5   9       75.44       39.64     14.73 o 
  -3   5   9      684.87      607.37     23.29 o 
  -2   5   9     1300.95     1285.64     35.36 o 
  -1   5   9     1128.72     1060.72     24.57 o 
   0   5   9      224.91      256.60     11.56 o 
   1   5   9      470.49      432.11     14.30 o 
   2   5   9     1484.37     1562.87     47.69 o 
   3   5   9     1750.04     1825.55     46.92 o 
   4   5   9        2.03        8.56     10.79 o 
   5   5   9        1.26       14.90     13.10 o 
   6   5   9      628.32      538.45     35.70 o 
   7   5   9       70.63       77.23     25.77 o 
   8   5   9      175.91      188.70     26.97 o 
  -7   6   9        0.00       -0.51     34.68 o 
  -6   6   9       52.67       35.53     36.05 o 
  -5   6   9      270.87      257.54     26.71 o 
  -4   6   9        1.80       15.75     15.75 o 
  -3   6   9      584.80      523.38     23.63 o 
  -2   6   9       11.28        7.19      8.73 o 
  -1   6   9       71.41       91.27      8.56 o 
   0   6   9       10.80        5.22      6.42 o 
   1   6   9      220.57      235.96     12.07 o 
   2   6   9        1.11      -21.58     10.79 o 
   3   6   9      584.39      597.70     21.40 o 
   4   6   9       16.85       15.24     11.47 o 
   5   6   9      178.63      219.52     18.15 o 
   6   6   9       13.35        3.77     17.47 o 
   7   6   9       42.18       53.00     25.94 o 
   8   6   9        1.14      -12.84     36.39 o 
  -7   7   9       13.15       13.27     39.38 o 
  -6   7   9       33.00      -24.83     30.99 o 
  -5   7   9        3.53       28.17     28.17 o 
  -4   7   9        2.71       -9.59     23.63 o 
  -3   7   9       47.28       24.32     10.70 o 
  -2   7   9      177.43      187.76     11.82 o 
  -1   7   9        8.00        1.80      7.11 o 
   0   7   9       51.14       58.22      8.13 o 
   1   7   9        4.93       -7.02      7.88 o 
   2   7   9      384.03      339.65     14.81 o 
   3   7   9       31.96       16.61      8.30 o 
   4   7   9        2.96       13.87     11.82 o 
   5   7   9       13.16       30.05     14.13 o 
   6   7   9      117.14      110.02     21.15 o 
   7   7   9       56.85        2.74     24.14 o 
   8   7   9        4.10      -65.93     36.64 o 
  -7   8   9        3.39       39.21     41.27 o 
  -6   8   9      150.83      164.13     44.86 o 
  -5   8   9       62.38       79.45     38.01 o 
  -4   8   9        3.16        3.42     32.19 o 
  -3   8   9       16.94       -1.88     10.62 o 
  -2   8   9       49.59       41.70      9.08 o 
  -1   8   9       19.53       16.52      7.96 o 
   0   8   9       17.36       13.10      7.36 o 
   1   8   9       10.56       10.96      8.90 o 
   2   8   9        5.74       -7.19      8.56 o 
   3   8   9      245.06      303.52     15.75 o 
   4   8   9       56.33       55.99     10.62 o 
   5   8   9      303.75      345.98     26.71 o 
   6   8   9       29.36       44.35     25.17 o 
   7   8   9       18.29       26.80     33.90 o 
   8   8   9      205.86      158.39     35.02 o 
  -6   9   9      240.04      279.11     53.94 o 
  -5   9   9       41.03       37.84     35.79 o 
  -4   9   9        8.25       12.16     29.97 o 
  -3   9   9       44.71       26.63     15.75 o 
  -2   9   9      323.83      308.57     15.67 o 
  -1   9   9       61.94       60.36      9.67 o 
   0   9   9       50.85       39.04     11.22 o 
   1   9   9       39.90       41.87     12.07 o 
   2   9   9      484.92      448.98     18.49 o 
   3   9   9      201.34      252.92     20.63 o 
   4   9   9       38.46       30.91     11.99 o 
   5   9   9       21.55       12.41     19.69 o 
   6   9   9      455.58      457.46     31.16 o 
   7   9   9      231.50      216.96     35.27 o 
  -6  10   9       37.91       25.43     40.75 o 
  -5  10   9      120.42      106.00     42.21 o 
  -4  10   9      258.23      271.49     47.95 o 
  -3  10   9       49.34       38.53     26.37 o 
  -2  10   9       69.70       27.83     18.92 o 
  -1  10   9       12.23       27.14     12.50 o 
   0  10   9      861.75      925.10     44.18 o 
   1  10   9       15.14       24.74     10.96 o 
   2  10   9       59.60       70.12     12.67 o 
   3  10   9       49.38       44.69     12.41 o 
   4  10   9      536.82      517.82     26.37 o 
   5  10   9       94.78      140.07     18.75 o 
   6  10   9      152.35      171.24     25.34 o 
   7  10   9      298.46      286.65     39.81 o 
  -5  11   9       17.03       26.63     37.42 o 
  -4  11   9        1.58       40.41     36.30 o 
  -3  11   9       40.65       54.88     33.05 o 
  -2  11   9      600.32      587.60     33.31 o 
  -1  11   9       93.10      123.29     25.51 o 
   0  11   9       70.51       89.56     14.56 o 
   1  11   9       25.40      -11.30     14.81 o 
   2  11   9      514.28      515.85     30.91 o 
   3  11   9      184.15      224.83     20.46 o 
   4  11   9      214.98      236.13     21.58 o 
   5  11   9       31.93       28.34     17.21 o 
   6  11   9      183.55      201.46     22.69 o 
   7  11   9        4.84      -39.21     52.23 o 
  -5  12   9       18.30       30.91     39.21 o 
  -4  12   9       26.19       33.99     35.19 o 
  -3  12   9       15.14       53.00     34.85 o 
  -2  12   9       15.03       35.87     32.19 o 
  -1  12   9       17.93       32.62     15.50 o 
   0  12   9      407.23      400.44     27.23 o 
   1  12   9        0.00        4.20     12.84 o 
   2  12   9      114.48       89.64     14.98 o 
   3  12   9       42.90       65.24     17.04 o 
   4  12   9       20.58       45.98     17.55 o 
   5  12   9        5.32       43.07     29.37 o 
   6  12   9       33.14       61.99     30.65 o 
  -4  13   9       10.20       19.78     37.33 o 
  -3  13   9        3.34       39.64     34.85 o 
  -2  13   9      108.34      113.44     39.04 o 
  -1  13   9        2.04      -10.45     19.01 o 
   0  13   9       52.59       55.39     18.24 o 
   1  13   9       15.48       17.04     15.33 o 
   2  13   9      152.06      234.59     24.32 o 
   3  13   9       11.16       13.44     16.44 o 
   4  13   9       42.89       64.38     28.25 o 
   5  13   9       23.76       15.15     18.58 o 
   6  13   9       48.85       93.41     21.75 o 
  -3  14   9        6.71       53.00     38.61 o 
  -2  14   9       14.94       -9.76     32.45 o 
  -1  14   9        3.23       11.39     21.49 o 
   0  14   9       22.21       48.37     26.20 o 
   1  14   9       32.59       70.98     20.38 o 
   2  14   9       14.94       15.41     17.47 o 
   3  14   9       27.67       26.71     20.03 o 
   4  14   9        5.69       16.78     18.84 o 
   5  14   9       26.07       11.04     25.94 o 
  -2  15   9       27.33       14.04     36.30 o 
  -1  15   9      163.14      293.84     53.00 o 
   0  15   9        5.57       25.60     24.49 o 
   1  15   9       16.46        8.90     19.01 o 
   2  15   9       68.58       64.90     19.86 o 
   3  15   9      215.84      336.56     27.40 o 
   4  15   9       11.75       49.40     20.55 o 
   0  16   9        1.21       86.90     27.57 o 
   1  16   9       72.78      141.18     30.91 o 
   2  16   9       10.17       46.15     22.09 o 
  -2 -13  10        0.61        3.51     22.26 o 
  -1 -13  10        1.11        5.99     28.94 o 
   0 -13  10        0.23       12.41     29.62 o 
   1 -13  10        6.60       10.19     20.63 o 
  -3 -12  10       65.16       63.79     21.49 o 
  -2 -12  10        0.04       27.23     18.41 o 
  -1 -12  10       75.55       55.65     30.05 o 
   0 -12  10       14.63       62.24     22.43 o 
   1 -12  10      113.44      127.40     38.36 o 
   2 -12  10        1.19       23.63     21.23 o 
   3 -12  10       81.90      106.94     26.46 o 
  -4 -11  10       50.84       49.32     22.09 o 
  -3 -11  10       20.90       17.38     18.84 o 
  -2 -11  10        5.25        3.85     23.37 o 
  -1 -11  10       16.90        8.82     15.15 o 
   0 -11  10        3.16      -36.82     37.50 o 
   1 -11  10       15.27       21.75     19.44 o 
   2 -11  10        3.30       26.80     20.81 o 
   3 -11  10        0.79       14.98     18.24 o 
   4 -11  10       35.09       56.94     20.98 o 
  -5 -10  10       47.53       55.39     28.60 o 
  -4 -10  10       69.62       55.31     21.23 o 
  -3 -10  10        1.84       -1.80     16.78 o 
  -2 -10  10      156.90      168.24     20.81 o 
  -1 -10  10        9.71      -22.95     13.87 o 
   0 -10  10      974.94      821.85     99.83 o 
   1 -10  10        5.96       -8.13     17.89 o 
   2 -10  10      164.30      125.86     19.52 o 
   3 -10  10       11.67       26.37     16.10 o 
   4 -10  10      162.58      212.33     24.91 o 
   5 -10  10       23.07       57.79     27.83 o 
  -6  -9  10       99.12      173.89     26.63 o 
  -5  -9  10       75.80       46.32     21.15 o 
  -4  -9  10       94.90       53.08     19.95 o 
  -3  -9  10       57.36       46.75     18.15 o 
  -2  -9  10      204.89      250.43     22.18 o 
  -1  -9  10       53.41       49.40     15.67 o 
   0  -9  10        2.58      -11.47     12.84 o 
   1  -9  10        0.94      -10.79     13.70 o 
   2  -9  10       73.27       72.00     20.29 o 
   3  -9  10       34.90       64.64     29.37 o 
   4  -9  10       10.37       14.56     18.07 o 
   5  -9  10       29.85       47.52     27.06 o 
  -6  -8  10       89.51       81.68     22.09 o 
  -5  -8  10      102.39      104.80     21.92 o 
  -4  -8  10      240.00      279.03     25.26 o 
  -3  -8  10      291.73      340.07     25.51 o 
  -2  -8  10        1.27      -14.73     14.04 o 
  -1  -8  10      970.50      858.15     31.68 o 
   0  -8  10      652.56      580.23     21.23 o 
   1  -8  10     1170.20     1123.39     36.73 o 
   2  -8  10       56.58       92.64     31.76 o 
   3  -8  10       15.58        5.22     15.50 o 
   4  -8  10      182.80      165.24     22.18 o 
   5  -8  10      132.04      169.87     37.24 o 
   6  -8  10       65.75      104.54     30.48 o 
  -6  -7  10       19.92        8.56     17.21 o 
  -5  -7  10       68.64       91.27     18.07 o 
  -4  -7  10       37.29       21.83     14.73 o 
  -3  -7  10      182.71      239.90     24.57 o 
  -2  -7  10      108.81      124.83     17.55 o 
  -1  -7  10      177.71      186.22     14.56 o 
   0  -7  10        2.42      -10.02      9.33 o 
   1  -7  10       33.18       29.11     10.62 o 
   2  -7  10       72.00       42.98     26.28 o 
   3  -7  10      147.87      187.50     19.86 o 
   4  -7  10       78.78      104.20     23.72 o 
   5  -7  10        0.00       -4.37     24.23 o 
   6  -7  10        8.40       34.16     28.17 o 
  -7  -6  10       11.55       -8.56     20.46 o 
  -6  -6  10       22.11       29.97     18.32 o 
  -5  -6  10      266.09      321.15     22.52 o 
  -4  -6  10        1.70      -21.23     12.84 o 
  -3  -6  10      154.93      169.18     16.52 o 
  -2  -6  10        2.09       31.25     12.07 o 
  -1  -6  10      322.78      292.56     13.87 o 
   0  -6  10        7.15        7.62      9.16 o 
   1  -6  10      581.24      467.73     17.72 o 
   2  -6  10        0.00      -19.78     12.24 o 
   3  -6  10       38.84       34.93     15.75 o 
   4  -6  10       12.67       27.40     17.29 o 
   5  -6  10      378.52      400.52     36.90 o 
   6  -6  10       93.06       96.66     29.80 o 
   7  -6  10       72.70       66.78     40.41 o 
  -7  -5  10       11.24       26.80     24.06 o 
  -6  -5  10       13.91        4.79     16.18 o 
  -5  -5  10       88.02       80.48     18.32 o 
  -4  -5  10      385.76      399.41     23.89 o 
  -3  -5  10      128.11      130.05     19.01 o 
  -2  -5  10      127.00      144.61     15.50 o 
  -1  -5  10      553.29      434.60     16.78 o 
   0  -5  10        1.20        2.74      8.48 o 
   1  -5  10      234.34      253.43     14.30 o 
   2  -5  10       46.05       29.28      9.93 o 
   3  -5  10      195.19      179.54     17.72 o 
   4  -5  10      307.20      310.45     22.00 o 
   5  -5  10      203.34      188.53     28.68 o 
   6  -5  10      166.96      208.31     31.59 o 
   7  -5  10       80.05       76.11     30.91 o 
  -7  -4  10      467.35      500.09     38.61 o 
  -6  -4  10       91.44       94.78     24.23 o 
  -5  -4  10       14.00        5.57     15.67 o 
  -4  -4  10       59.60       28.68     14.90 o 
  -3  -4  10      149.82      168.67     14.81 o 
  -2  -4  10       11.98        2.83     10.19 o 
  -1  -4  10      135.60      142.98     10.19 o 
   0  -4  10      359.99      312.68     15.92 o 
   1  -4  10      228.22      242.30     13.27 o 
   2  -4  10       56.69       39.13      8.56 o 
   3  -4  10       40.19       45.72     12.33 o 
   4  -4  10       10.74       13.01     13.19 o 
   5  -4  10       30.42       58.48     23.72 o 
   6  -4  10       32.17       36.73     25.26 o 
   7  -4  10       50.25        4.97     27.23 o 
  -7  -3  10       17.86        3.17     28.34 o 
  -6  -3  10       11.00       -6.34     23.29 o 
  -5  -3  10       32.11        8.65     16.61 o 
  -4  -3  10      118.97      134.68     26.20 o 
  -3  -3  10        7.24       21.40     11.64 o 
  -2  -3  10       92.05       76.88     12.16 o 
  -1  -3  10        0.67      -14.38      8.65 o 
   0  -3  10        0.12       -6.34      6.34 o 
   1  -3  10        2.83        4.28      7.88 o 
   2  -3  10        5.43       -0.34      8.56 o 
   3  -3  10       81.96       78.08      9.50 o 
   4  -3  10      104.81      101.89     14.73 o 
   5  -3  10       87.98       88.96     24.23 o 
   6  -3  10      107.77       86.90     26.46 o 
   7  -3  10        0.29      -28.43     30.57 o 
   8  -3  10        0.74      -16.78     28.85 o 
  -8  -2  10        0.56        1.80     28.68 o 
  -7  -2  10       49.76       18.49     39.73 o 
  -6  -2  10       45.57       64.56     26.28 o 
  -5  -2  10        3.37      -11.64     15.67 o 
  -4  -2  10       98.38      125.00     17.21 o 
  -3  -2  10      907.53      843.34     27.91 o 
  -2  -2  10       43.25       44.69     10.62 o 
  -1  -2  10        1.84      -15.67      7.88 o 
   0  -2  10      326.99      344.61     15.41 o 
   1  -2  10       47.11       76.29      8.99 o 
   2  -2  10       23.00       21.40      8.73 o 
   3  -2  10      218.76      215.59     14.81 o 
   4  -2  10      232.95      250.09     17.04 o 
   5  -2  10       47.57       71.49     23.03 o 
   6  -2  10       47.32       33.73     23.29 o 
   7  -2  10        7.95       -0.60     34.25 o 
   8  -2  10      104.81       85.79     31.85 o 
  -8  -1  10       62.15       45.29     30.22 o 
  -7  -1  10       45.84       33.56     26.97 o 
  -6  -1  10      149.30      160.79     40.50 o 
  -5  -1  10       11.37       16.18     21.06 o 
  -4  -1  10       21.01        9.16     16.10 o 
  -3  -1  10      270.35      280.23     17.38 o 
  -2  -1  10       28.87       27.31      9.76 o 
  -1  -1  10      229.48      233.48     12.33 o 
   0  -1  10       28.96       30.57      6.59 o 
   1  -1  10       71.57       72.18      9.93 o 
   2  -1  10      129.21      170.04     11.99 o 
   3  -1  10      277.57      291.02     17.12 o 
   4  -1  10       22.33        7.11     11.73 o 
   5  -1  10       64.89       90.84     21.58 o 
   6  -1  10      247.72      277.92     32.19 o 
   7  -1  10       28.67       22.77     26.71 o 
   8  -1  10      182.82      245.98     37.50 o 
  -8   0  10       51.90       14.04     29.28 o 
  -7   0  10       87.48       35.62     27.40 o 
  -6   0  10       48.75       33.39     23.54 o 
  -5   0  10       46.47       44.95     20.12 o 
  -4   0  10       47.33       49.57      9.59 o 
  -3   0  10      154.27      191.36     14.56 o 
  -2   0  10      268.01      288.10     13.19 o 
  -1   0  10     2237.89     2130.09     45.63 o 
   0   0  10     2997.05     2939.01     80.65 o 
   1   0  10     4917.90     5009.33    116.44 o 
   2   0  10     1048.86     1144.54     36.30 o 
   3   0  10       49.59       40.24     11.22 o 
   4   0  10        4.56       -8.48     11.64 o 
   5   0  10      299.72      359.68     23.72 o 
   6   0  10       55.64       51.46     20.38 o 
   7   0  10       10.45       20.03     45.98 o 
   8   0  10       15.40      -27.57     40.67 o 
  -8   1  10       59.17       12.59     28.25 o 
  -7   1  10      301.81      335.37     67.47 o 
  -6   1  10      112.76       79.03     26.63 o 
  -5   1  10       40.65       32.11     18.49 o 
  -4   1  10      136.56      146.15     13.61 o 
  -3   1  10     2688.70     2581.47     73.29 o 
  -2   1  10     2089.05     2037.54     53.00 o 
  -1   1  10     5851.02     5823.39    108.39 o 
   0   1  10      242.89      259.51     14.38 o 
   1   1  10     1582.26     1555.08     46.66 o 
   2   1  10     3400.79     3428.91     92.47 o 
   3   1  10     2816.30     3160.24     87.24 o 
   4   1  10      982.14     1003.53     35.62 o 
   5   1  10      150.05      223.46     20.21 o 
   6   1  10        3.48      -12.50     15.92 o 
   7   1  10       39.10       59.59     26.46 o 
   8   1  10       25.02       -3.42     27.23 o 
  -8   2  10        2.99        0.94     40.41 o 
  -7   2  10        6.65       -2.14     24.83 o 
  -6   2  10        0.04      -38.70     20.12 o 
  -5   2  10        0.66      -32.79     17.81 o 
  -4   2  10       12.08        7.96      9.93 o 
  -3   2  10      351.83      333.91     14.98 o 
  -2   2  10      165.95      199.23     12.24 o 
  -1   2  10      975.21      977.67     24.23 o 
   0   2  10      127.55      177.91     12.41 o 
   1   2  10      851.94     1016.71     39.47 o 
   2   2  10       14.08       22.95     10.53 o 
   3   2  10      367.12      375.09     20.03 o 
   4   2  10      486.05      493.76     24.14 o 
   5   2  10      171.04      214.30     24.14 o 
   6   2  10      149.56      160.96     20.89 o 
   7   2  10        7.64       10.10     18.15 o 
   8   2  10        0.85        9.25     27.48 o 
  -8   3  10        5.63        6.59     39.64 o 
  -7   3  10       68.67       36.22     25.69 o 
  -6   3  10       48.32       11.73     22.35 o 
  -5   3  10       98.15       93.49     22.43 o 
  -4   3  10       31.45       36.47     11.56 o 
  -3   3  10       24.60       20.72      9.16 o 
  -2   3  10      891.41      805.07     23.72 o 
  -1   3  10       52.83       33.73      7.79 o 
   0   3  10       75.63       79.37      7.88 o 
   1   3  10       15.05        5.91     10.45 o 
   2   3  10      282.47      283.82     16.95 o 
   3   3  10      219.25      282.03     18.58 o 
   4   3  10       31.42       48.12     14.04 o 
   5   3  10       82.99       79.37     21.92 o 
   6   3  10      168.88      210.88     22.86 o 
   7   3  10      153.89      145.98     22.35 o 
   8   3  10      113.52      114.21     23.89 o 
  -7   4  10       75.58       81.68     42.81 o 
  -6   4  10       31.86        5.65     21.83 o 
  -5   4  10       91.38       68.92     21.23 o 
  -4   4  10      517.27      517.22     23.54 o 
  -3   4  10      193.54      213.79     14.64 o 
  -2   4  10       75.73       67.72      9.42 o 
  -1   4  10      105.34      105.91      8.99 o 
   0   4  10     3105.19     3046.12     70.63 o 
   1   4  10      448.49      484.94     20.03 o 
   2   4  10      183.07      236.82     21.32 o 
   3   4  10      125.61      180.91     30.05 o 
   4   4  10     1223.94     1232.30     39.21 o 
   5   4  10      505.52      491.19     31.68 o 
   6   4  10      224.74      234.42     23.54 o 
   7   4  10        5.10      -25.77     17.89 o 
   8   4  10      139.40      119.18     23.29 o 
  -7   5  10      101.84       91.95     44.69 o 
  -6   5  10       30.39       16.44     22.60 o 
  -5   5  10      286.44      317.13     33.99 o 
  -4   5  10        0.25       -7.71     13.53 o 
  -3   5  10      142.64      132.88     12.59 o 
  -2   5  10        9.26       10.27      8.73 o 
  -1   5  10      910.08      886.23     21.58 o 
   0   5  10        1.06        0.43      6.76 o 
   1   5  10      228.43      277.83     16.87 o 
   2   5  10        0.29       -1.80     11.90 o 
   3   5  10      298.07      371.75     19.09 o 
   4   5  10       44.86       39.30     11.04 o 
   5   5  10      180.10      245.47     26.46 o 
   6   5  10       66.00       78.51     23.72 o 
   7   5  10      115.29       89.64     21.23 o 
   8   5  10        2.12        0.94     19.44 o 
  -7   6  10       76.78       37.84     39.98 o 
  -6   6  10      112.80      124.32     41.95 o 
  -5   6  10        1.42      -12.33     18.84 o 
  -4   6  10        0.06      -20.81     18.84 o 
  -3   6  10       22.90        7.53     18.15 o 
  -2   6  10      252.75      228.86     19.26 o 
  -1   6  10      389.52      374.49     12.24 o 
   0   6  10     1663.18     1653.97     39.56 o 
   1   6  10      617.82      615.76     21.66 o 
   2   6  10      650.51      663.37     20.55 o 
   3   6  10      182.68      216.44     15.58 o 
   4   6  10       40.73       34.59     11.73 o 
   5   6  10        2.50       22.95     15.84 o 
   6   6  10      100.31      114.90     20.46 o 
   7   6  10        3.58      -11.39     23.97 o 
   8   6  10       21.46      -11.82     36.64 o 
  -7   7  10        0.23       48.55     42.81 o 
  -6   7  10       13.10       20.72     36.05 o 
  -5   7  10        0.46      -41.27     29.37 o 
  -4   7  10       24.48       17.81     17.21 o 
  -3   7  10      169.35      174.58     17.72 o 
  -2   7  10       45.64       40.50     10.87 o 
  -1   7  10      317.00      311.91     12.93 o 
   0   7  10       27.64       12.76      7.36 o 
   1   7  10       72.47       88.27     10.87 o 
   2   7  10       82.95      100.86     10.87 o 
   3   7  10      225.67      277.32     13.61 o 
   4   7  10       18.78       15.58     11.64 o 
   5   7  10        1.19        0.86     13.01 o 
   6   7  10       70.77       79.71     19.86 o 
   7   7  10       26.78        5.91     25.17 o 
   8   7  10       18.08      -39.47     35.45 o 
  -6   8  10       14.81      -23.12     31.59 o 
  -5   8  10        0.87      -24.23     28.43 o 
  -4   8  10      123.36      109.33     21.23 o 
  -3   8  10       89.61      104.63     18.75 o 
  -2   8  10       21.63       11.47     11.64 o 
  -1   8  10      100.67       91.61     10.10 o 
   0   8  10       61.67       47.35      8.65 o 
   1   8  10      135.27      149.49     12.50 o 
   2   8  10        3.02      -11.82      8.56 o 
   3   8  10      102.84      135.79     11.22 o 
   4   8  10      171.22      208.22     13.61 o 
   5   8  10        4.74       25.00     13.96 o 
   6   8  10      116.76       94.86     27.14 o 
   7   8  10       17.66       22.60     26.28 o 
   8   8  10        3.99      -73.97     36.99 o 
  -6   9  10        5.51      -12.24     33.05 o 
  -5   9  10      114.11      138.87     42.12 o 
  -4   9  10        0.92       -5.57     28.60 o 
  -3   9  10      197.34      184.76     21.92 o 
  -2   9  10      208.93      182.62     19.61 o 
  -1   9  10       35.19       22.18     11.99 o 
   0   9  10       55.05       44.18     10.53 o 
   1   9  10        1.58        4.11      9.33 o 
   2   9  10      348.93      332.11     17.21 o 
   3   9  10      138.75      137.93     11.73 o 
   4   9  10       34.15       30.74     14.38 o 
   5   9  10      316.86      327.40     26.11 o 
   6   9  10      230.56      233.91     33.56 o 
   7   9  10       30.55       14.90     37.59 o 
  -6  10  10       12.92        7.19     39.38 o 
  -5  10  10       18.62       24.49     34.68 o 
  -4  10  10      198.89      122.52     40.33 o 
  -3  10  10      382.89      377.75     40.84 o 
  -2  10  10       16.31       34.42     16.35 o 
  -1  10  10      119.15      101.46     15.24 o 
   0  10  10      696.31      682.29     32.53 o 
   1  10  10       25.19       11.73     11.30 o 
   2  10  10      129.41      142.13     16.95 o 
   3  10  10      497.38      479.97     20.81 o 
   4  10  10      262.82      280.48     21.40 o 
   5  10  10      125.60      125.77     18.41 o 
   6  10  10      200.61      213.87     53.25 o 
   7  10  10        3.14      -24.23     37.84 o 
  -5  11  10        0.24       31.59     37.33 o 
  -4  11  10       83.46       87.16     39.21 o 
  -3  11  10        8.79       10.02     31.85 o 
  -2  11  10      223.35      233.48     22.69 o 
  -1  11  10        5.33       -1.37     13.10 o 
   0  11  10        9.82        3.08     13.36 o 
   1  11  10        3.97      -17.89      9.50 o 
   2  11  10      137.50      153.26     28.43 o 
   3  11  10       34.17       24.91     17.81 o 
   4  11  10      149.52      169.95     29.02 o 
   5  11  10        3.95       30.57     16.78 o 
   6  11  10        1.59       -4.37     25.86 o 
   7  11  10        1.00        6.08     47.43 o 
  -5  12  10       22.62       -1.28     38.01 o 
  -4  12  10       24.72       -9.67     30.99 o 
  -3  12  10       50.59        9.93     31.51 o 
  -2  12  10       22.35       42.81     32.53 o 
  -1  12  10       22.86        8.39     14.81 o 
   0  12  10       91.89      110.96     19.01 o 
   1  12  10       13.55        1.28     14.56 o 
   2  12  10        8.77       10.79     12.59 o 
   3  12  10       92.80       86.73     22.18 o 
   4  12  10      116.13      138.70     20.29 o 
   5  12  10        0.14       12.07     17.12 o 
   6  12  10       48.67       22.35     22.95 o 
  -4  13  10        0.78        6.16     34.25 o 
  -3  13  10       67.24        5.48     33.99 o 
  -2  13  10        0.20       37.67     34.33 o 
  -1  13  10      150.94      134.33     20.03 o 
   0  13  10        0.11       27.31     17.29 o 
   1  13  10       24.74       13.61     16.10 o 
   2  13  10        0.62       31.25     16.35 o 
   3  13  10      152.81      134.76     20.03 o 
   4  13  10        0.03      -10.02     16.52 o 
   5  13  10       11.29       16.87     24.49 o 
   6  13  10       74.35       85.28     21.32 o 
  -3  14  10       17.56       59.76     41.35 o 
  -2  14  10       14.10       -4.02     33.39 o 
  -1  14  10        2.24       61.22     36.05 o 
   0  14  10        0.26       21.32     18.32 o 
   1  14  10       49.46      105.14     21.66 o 
   2  14  10        0.24       20.46     16.87 o 
   3  14  10       21.70       20.03     17.98 o 
   4  14  10        1.46        2.14     25.60 o 
   5  14  10      102.80      121.49     33.13 o 
  -2  15  10        8.09       21.32     38.53 o 
  -1  15  10       12.04      -50.34     30.05 o 
   0  15  10        1.12       32.62     31.94 o 
   1  15  10        3.89       40.50     20.21 o 
   2  15  10        2.24       30.14     18.66 o 
   3  15  10       36.21       53.85     20.21 o 
   4  15  10        3.68       18.92     19.86 o 
   0  16  10      356.58      508.31     70.21 o 
   1  16  10       23.14       43.07     21.75 o 
   2  16  10      127.64      190.76     37.16 o 
  -3 -12  11       73.08       80.48     22.18 o 
  -2 -12  11       11.50        6.68     17.47 o 
  -1 -12  11       58.58       95.21     33.82 o 
   0 -12  11        4.51       23.80     21.23 o 
   1 -12  11       56.04       96.92     24.32 o 
   2 -12  11        0.68       36.64     21.40 o 
  -4 -11  11       36.62        4.37     21.49 o 
  -3 -11  11       13.50       18.24     19.09 o 
  -2 -11  11       91.90       83.31     19.95 o 
  -1 -11  11       11.66       20.72     15.58 o 
   0 -11  11        0.00        2.23     25.43 o 
   1 -11  11       16.17      -19.09     18.07 o 
   2 -11  11      148.62      140.16     25.77 o 
   3 -11  11        8.12       16.27     18.07 o 
   4 -11  11       25.56       83.39     28.60 o 
  -5 -10  11       19.98        4.62     21.75 o 
  -4 -10  11      708.44      732.12     34.50 o 
  -3 -10  11      200.86      251.97     25.34 o 
  -2 -10  11       21.11        4.88     16.44 o 
  -1 -10  11       88.41       62.16     17.12 o 
   0 -10  11      199.11      264.73     29.20 o 
   1 -10  11      108.32       96.92     22.77 o 
   2 -10  11       24.56        4.45     19.61 o 
   3 -10  11      340.16      376.38     28.68 o 
   4 -10  11      462.82      419.19     39.30 o 
  -5  -9  11       56.80       60.87     22.09 o 
  -4  -9  11      100.47      133.14     22.52 o 
  -3  -9  11      334.96      340.85     30.14 o 
  -2  -9  11      250.98      274.15     23.20 o 
  -1  -9  11       83.45      106.68     18.24 o 
   0  -9  11       14.56        9.59     14.04 o 
   1  -9  11      156.33      158.48     19.26 o 
   2  -9  11      327.55      345.73     22.52 o 
   3  -9  11      527.09      504.80     51.88 o 
   4  -9  11      170.94      178.86     29.54 o 
   5  -9  11       29.49       15.75     35.70 o 
  -6  -8  11       28.02       15.07     18.49 o 
  -5  -8  11       71.66       76.20     22.35 o 
  -4  -8  11       42.48       26.63     19.09 o 
  -3  -8  11      379.38      457.37     34.50 o 
  -2  -8  11       46.46       51.80     16.87 o 
  -1  -8  11        5.24      -26.97     13.53 o 
   0  -8  11      399.37      379.03     18.58 o 
   1  -8  11       35.59       48.72     26.37 o 
   2  -8  11       95.61      136.13     23.37 o 
   3  -8  11      209.80      208.39     34.33 o 
   4  -8  11       18.05      -14.30     23.12 o 
   5  -8  11       73.77       69.01     28.08 o 
   6  -8  11       58.04       65.84     30.39 o 
  -6  -7  11       41.71       42.38     18.92 o 
  -5  -7  11       75.70       51.63     17.47 o 
  -4  -7  11        0.00      -14.47     14.13 o 
  -3  -7  11       89.65      103.51     18.66 o 
  -2  -7  11       10.98      -27.57     13.78 o 
  -1  -7  11      206.42      203.77     21.06 o 
   0  -7  11        2.42      -19.52      9.76 o 
   1  -7  11       41.28       49.23     12.93 o 
   2  -7  11       10.21      -23.20     14.21 o 
   3  -7  11      261.64      290.42     22.95 o 
   4  -7  11        4.05      -18.66     22.77 o 
   5  -7  11        0.94       21.40     28.00 o 
   6  -7  11       30.96       22.35     40.84 o 
  -7  -6  11        2.79      -24.74     20.63 o 
  -6  -6  11      416.00      381.51     26.11 o 
  -5  -6  11      140.81      147.26     18.84 o 
  -4  -6  11      114.92       94.35     16.52 o 
  -3  -6  11      119.74      154.63     16.95 o 
  -2  -6  11       72.89      126.29     16.95 o 
  -1  -6  11      560.26      515.68     19.52 o 
   0  -6  11      187.02      206.60     17.29 o 
   1  -6  11     1001.44      918.51     26.54 o 
   2  -6  11      142.38      154.03     18.07 o 
   3  -6  11      196.92      154.54     18.75 o 
   4  -6  11        5.27      -26.20     34.85 o 
   5  -6  11      318.87      406.00     37.50 o 
   6  -6  11      172.67      170.04     56.51 o 
   7  -6  11       54.97       42.55     30.05 o 
  -7  -5  11       40.68       28.43     22.35 o 
  -6  -5  11      110.45      130.57     25.26 o 
  -5  -5  11      572.56      555.57     24.66 o 
  -4  -5  11       99.16       93.92     15.92 o 
  -3  -5  11       91.54      106.59     14.64 o 
  -2  -5  11      332.23      385.88     19.18 o 
  -1  -5  11      410.36      388.45     16.87 o 
   0  -5  11       40.75       41.27     10.36 o 
   1  -5  11      202.86      228.69     14.30 o 
   2  -5  11      169.60      184.42     14.04 o 
   3  -5  11      225.64      236.65     19.69 o 
   4  -5  11       47.72       67.47     32.36 o 
   5  -5  11      212.95      203.26     48.63 o 
   6  -5  11       65.32       71.83     28.43 o 
   7  -5  11      250.16      226.37     44.52 o 
  -7  -4  11        0.53       29.11     24.06 o 
  -6  -4  11      135.36      190.07     27.57 o 
  -5  -4  11      168.46      154.71     25.94 o 
  -4  -4  11      445.75      477.23     22.09 o 
  -3  -4  11      493.82      479.63     20.21 o 
  -2  -4  11       21.97       12.41     13.44 o 
  -1  -4  11        3.36        8.13      8.22 o 
   0  -4  11      504.23      427.40     21.40 o 
   1  -4  11        2.21        9.25      8.73 o 
   2  -4  11       45.06       51.88     10.19 o 
   3  -4  11      177.22      183.48     16.52 o 
   4  -4  11       97.27       82.11     23.54 o 
   5  -4  11      113.56      110.19     26.20 o 
   6  -4  11       89.25      115.07     28.68 o 
   7  -4  11       27.75       35.62     39.13 o 
  -7  -3  11       49.61       74.32     31.51 o 
  -6  -3  11      288.83      333.74     38.70 o 
  -5  -3  11        1.66      -15.33     16.44 o 
  -4  -3  11        3.11      -14.30     14.21 o 
  -3  -3  11       81.68       69.44     13.70 o 
  -2  -3  11       41.00       44.52     10.70 o 
  -1  -3  11        6.59       -1.11      8.56 o 
   0  -3  11       20.04        6.16     10.79 o 
   1  -3  11       24.74       23.54      9.08 o 
   2  -3  11      173.61      177.23     11.39 o 
   3  -3  11       57.10       66.61      9.33 o 
   4  -3  11       62.90       60.70     21.49 o 
   5  -3  11       93.98      106.25     24.83 o 
   6  -3  11        0.33       12.24     23.97 o 
   7  -3  11       20.85       36.82     27.65 o 
   8  -3  11       11.02       22.18     30.65 o 
  -7  -2  11        7.97       11.56     27.40 o 
  -6  -2  11      112.47      124.15     28.68 o 
  -5  -2  11       85.44       58.39     24.83 o 
  -4  -2  11        0.35      -19.26     14.73 o 
  -3  -2  11     1093.88      923.65     30.05 o 
  -2  -2  11      168.55      142.21     13.70 o 
  -1  -2  11      415.01      401.29     15.84 o 
   0  -2  11      561.71      510.28     16.27 o 
   1  -2  11      865.96      863.63     23.37 o 
   2  -2  11      414.08      403.35     14.30 o 
   3  -2  11       35.25       42.04     11.22 o 
   4  -2  11        0.05      -14.21     10.10 o 
   5  -2  11      236.35      285.79     30.31 o 
   6  -2  11      158.03      210.88     37.42 o 
   7  -2  11       22.42       13.19     27.23 o 
   8  -2  11        0.42       20.63     59.68 o 
  -7  -1  11       26.51       -1.63     35.10 o 
  -6  -1  11      246.65      259.08     46.15 o 
  -5  -1  11        7.65      -27.23     19.86 o 
  -4  -1  11      355.71      350.43     33.13 o 
  -3  -1  11      569.49      545.04     21.40 o 
  -2  -1  11      392.25      417.13     17.98 o 
  -1  -1  11      906.38      969.54     26.54 o 
   0  -1  11       52.71       70.04      9.76 o 
   1  -1  11      217.97      268.84     19.26 o 
   2  -1  11      441.17      473.81     23.03 o 
   3  -1  11      983.19     1134.61     37.33 o 
   4  -1  11      448.43      443.76     22.26 o 
   5  -1  11        5.57       11.82     13.61 o 
   6  -1  11      142.22      102.91     26.71 o 
   7  -1  11      209.18      223.89     58.56 o 
   8  -1  11       87.17       60.53     55.48 o 
  -7   0  11       29.98       -4.45     26.28 o 
  -6   0  11      145.04      154.88     29.20 o 
  -5   0  11     1363.16     1251.73     59.59 o 
  -4   0  11      127.90      145.64     19.61 o 
  -3   0  11     2379.04     2358.60     60.36 o 
  -2   0  11       39.67       58.91     17.55 o 
  -1   0  11     1638.84     1766.81     38.96 o 
   0   0  11     2008.45     1968.10     56.51 o 
   1   0  11     5166.94     5607.63    130.31 o 
   2   0  11      588.84      704.29     26.03 o 
   3   0  11      926.95      919.54     32.28 o 
   4   0  11       91.18       93.41     14.73 o 
   5   0  11     1807.50     1930.43     60.19 o 
   6   0  11      270.02      367.56     35.02 o 
   7   0  11       41.02       48.89     29.54 o 
   8   0  11        6.54        4.88     28.77 o 
  -7   1  11      322.98      330.31     51.11 o 
  -6   1  11        3.57      -26.63     21.15 o 
  -5   1  11      168.47      173.46     24.14 o 
  -4   1  11       96.44      127.57     24.06 o 
  -3   1  11      104.32      114.98     14.13 o 
  -2   1  11      250.23      259.85     15.67 o 
  -1   1  11      351.71      322.27     14.64 o 
   0   1  11       14.12        0.34      6.42 o 
   1   1  11      248.55      312.51     35.53 o 
   2   1  11       23.59       50.34     11.04 o 
   3   1  11       54.46       67.98     12.59 o 
   4   1  11        1.07       -5.31     12.67 o 
   5   1  11       47.02       90.67     27.14 o 
   6   1  11       20.06       28.17     17.04 o 
   7   1  11       56.67       35.27     26.28 o 
   8   1  11       63.55       55.14     34.08 o 
  -7   2  11       10.66       16.27     25.69 o 
  -6   2  11      108.61      108.56     31.16 o 
  -5   2  11        1.06      -23.63     23.97 o 
  -4   2  11      310.15      384.00     27.83 o 
  -3   2  11      104.59      100.34     14.04 o 
  -2   2  11      481.98      437.94     17.98 o 
  -1   2  11     1845.48     1805.68     36.56 o 
   0   2  11    17957.62    18137.05    470.81 o 
   1   2  11     2746.92     2920.51     98.72 o 
   2   2  11     3152.28     3389.53     91.87 o 
   3   2  11      415.87      449.49     21.83 o 
   4   2  11      179.81      199.75     18.41 o 
   5   2  11      134.36      147.86     18.75 o 
   6   2  11      121.54      161.65     21.23 o 
   7   2  11        4.12      -10.53     19.01 o 
   8   2  11       13.22      -32.96     25.17 o 
  -7   3  11        8.07      -13.27     24.57 o 
  -6   3  11       46.12       -9.25     38.01 o 
  -5   3  11        1.28      -21.32     23.54 o 
  -4   3  11        9.62      -23.37     13.27 o 
  -3   3  11       39.38       50.69      9.85 o 
  -2   3  11      140.73      145.55     11.90 o 
  -1   3  11       44.84       28.17      7.71 o 
   0   3  11       29.08       24.06      6.76 o 
   1   3  11        3.63       -6.94     10.62 o 
   2   3  11      843.00      789.48     28.17 o 
   3   3  11       65.62       86.82     13.61 o 
   4   3  11      282.45      333.48     22.00 o 
   5   3  11       50.88       62.84     17.04 o 
   6   3  11      119.28      142.73     22.26 o 
   7   3  11      100.19      114.81     26.71 o 
   8   3  11      105.84       80.99     30.31 o 
  -7   4  11       68.27       55.82     43.15 o 
  -6   4  11        1.16      -38.27     20.55 o 
  -5   4  11       30.65       26.11     19.44 o 
  -4   4  11       25.57       16.87     14.04 o 
  -3   4  11      445.01      391.27     17.04 o 
  -2   4  11        1.31      -10.45      7.79 o 
  -1   4  11      247.88      275.43     12.50 o 
   0   4  11      194.42      225.09     15.75 o 
   1   4  11     1071.73     1067.74     41.87 o 
   2   4  11      103.73      111.73     23.89 o 
   3   4  11      293.82      328.26     23.54 o 
   4   4  11       33.97       16.87     16.61 o 
   5   4  11      251.87      276.89     25.77 o 
   6   4  11        2.57       -7.88     16.78 o 
   7   4  11      180.65      225.26     24.83 o 
   8   4  11        7.77       15.92     21.15 o 
  -7   5  11        0.31        9.42     38.27 o 
  -6   5  11       13.73       -9.85     25.60 o 
  -5   5  11      126.16      113.27     23.03 o 
  -4   5  11      223.49      259.25     20.98 o 
  -3   5  11        9.20        5.82      9.59 o 
  -2   5  11       13.42       14.56      9.50 o 
  -1   5  11      154.99      182.97     10.45 o 
   0   5  11        5.14        3.00      6.85 o 
   1   5  11       19.80       20.46      8.05 o 
   2   5  11       21.26       11.90     20.63 o 
   3   5  11      173.71      230.06     13.61 o 
   4   5  11      388.51      404.54     24.74 o 
   5   5  11        0.65       -3.25     19.09 o 
   6   5  11       64.44       87.07     24.66 o 
   7   5  11        0.10        8.65     19.44 o 
   8   5  11      117.76      142.47     23.97 o 
  -7   6  11        6.21      -45.21     37.33 o 
  -6   6  11       87.03       57.62     38.87 o 
  -5   6  11      160.92      207.62     26.11 o 
  -4   6  11       55.90       69.69     18.92 o 
  -3   6  11      105.04       81.59     12.84 o 
  -2   6  11      101.72       99.66     12.33 o 
  -1   6  11      159.80      181.08      9.76 o 
   0   6  11       35.36       40.24      8.56 o 
   1   6  11      437.06      423.47     15.84 o 
   2   6  11      107.83      133.05     20.46 o 
   3   6  11      214.24      258.05     17.89 o 
   4   6  11      226.27      244.70     16.44 o 
   5   6  11      319.78      376.03     26.63 o 
   6   6  11        1.66       -7.62     21.32 o 
   7   6  11       37.46      -27.48     23.89 o 
   8   6  11       73.64       46.32     25.43 o 
  -7   7  11        0.21        7.96     41.78 o 
  -6   7  11       60.50        0.51     35.27 o 
  -5   7  11       45.54        2.14     20.72 o 
  -4   7  11       87.27       74.92     20.89 o 
  -3   7  11        0.45        7.96     11.04 o 
  -2   7  11       48.18       39.21     11.22 o 
  -1   7  11      138.44      143.50     10.53 o 
   0   7  11        6.79       -3.00      7.96 o 
   1   7  11       44.26       38.10      9.08 o 
   2   7  11       33.31       23.20      9.16 o 
   3   7  11      190.11      223.63     14.21 o 
   4   7  11       33.09       16.01     12.16 o 
   5   7  11      120.71      120.12     21.49 o 
   6   7  11       56.18       74.15     19.69 o 
   7   7  11        6.42       37.42     37.33 o 
   8   7  11       69.05       16.35     37.84 o 
  -6   8  11       86.07       51.03     37.59 o 
  -5   8  11       43.00       97.01     38.44 o 
  -4   8  11        3.69       -4.02     17.47 o 
  -3   8  11       89.83       65.16     17.98 o 
  -2   8  11       12.40        1.03     10.45 o 
  -1   8  11       27.79       24.06      8.39 o 
   0   8  11        1.03      -11.99      8.22 o 
   1   8  11       38.39       41.01     10.10 o 
   2   8  11        4.64       -4.37      9.25 o 
   3   8  11       19.33        4.97      9.08 o 
   4   8  11        0.12      -10.19     10.79 o 
   5   8  11       25.40        3.51     16.52 o 
   6   8  11       75.61       63.36     26.37 o 
   7   8  11      155.83       94.18     29.45 o 
   8   8  11      140.79      122.52     44.69 o 
  -6   9  11      130.67      127.40     46.75 o 
  -5   9  11       43.38       44.52     36.73 o 
  -4   9  11      156.82      148.12     41.01 o 
  -3   9  11       31.01       -7.36     16.27 o 
  -2   9  11        2.21       -1.97     11.30 o 
  -1   9  11       37.40       32.96     12.24 o 
   0   9  11       17.43       11.22      9.85 o 
   1   9  11        4.54       -7.11      9.33 o 
   2   9  11       93.96      100.43     12.59 o 
   3   9  11        8.73       11.64      9.08 o 
   4   9  11        6.97       11.73     11.39 o 
   5   9  11       89.31      117.13     25.60 o 
   6   9  11      425.01      466.19     42.12 o 
   7   9  11        0.03        8.73     26.20 o 
  -6  10  11      131.09      101.97     44.95 o 
  -5  10  11       79.83       67.90     38.87 o 
  -4  10  11      206.69      207.02     45.55 o 
  -3  10  11      203.24      170.98     23.89 o 
  -2  10  11        2.85        0.77     15.15 o 
  -1  10  11      230.63      256.43     29.97 o 
   0  10  11      231.32      251.72     19.69 o 
   1  10  11      360.67      337.42     19.95 o 
   2  10  11       80.94      116.01     14.30 o 
   3  10  11      129.94      148.89     13.01 o 
   4  10  11       30.67       73.80     29.02 o 
   5  10  11      184.70      235.96     20.98 o 
   6  10  11      256.76      241.61     27.74 o 
   7  10  11      150.66      155.82     35.02 o 
  -5  11  11       14.37       75.60     41.01 o 
  -4  11  11       13.66       26.03     34.50 o 
  -3  11  11      110.17      133.82     41.78 o 
  -2  11  11        0.14       30.57     17.38 o 
  -1  11  11       89.12       71.15     15.15 o 
   0  11  11        0.30       -5.91     13.36 o 
   1  11  11       10.95        9.16      9.50 o 
   2  11  11       14.35       22.60     12.50 o 
   3  11  11      171.21      160.11     19.26 o 
   4  11  11        5.81        0.94     14.90 o 
   5  11  11      105.81       96.58     19.44 o 
   6  11  11        1.18       -6.34     20.46 o 
   7  11  11        4.46        3.77     28.25 o 
  -5  12  11       44.57       43.41     41.27 o 
  -4  12  11        1.80       17.81     35.87 o 
  -3  12  11       64.73       16.70     34.33 o 
  -2  12  11        6.24      -11.73     28.77 o 
  -1  12  11      104.05       75.52     22.00 o 
   0  12  11       94.29      158.14     20.72 o 
   1  12  11      321.05      258.82     35.45 o 
   2  12  11       58.05       62.16     16.27 o 
   3  12  11       11.24        3.08     15.24 o 
   4  12  11       22.19       23.63     16.70 o 
   5  12  11      222.10      220.47     28.43 o 
   6  12  11       14.86      -25.43     23.63 o 
  -4  13  11       49.66       87.16     42.47 o 
  -3  13  11      122.24       98.89     42.47 o 
  -2  13  11       26.72       37.67     35.19 o 
  -1  13  11       51.24       34.59     20.38 o 
   0  13  11       16.65       11.90     19.44 o 
   1  13  11        0.28       13.53     15.75 o 
   2  13  11       87.01       70.46     18.41 o 
   3  13  11        9.94       -5.57     16.10 o 
   4  13  11        4.44       21.32     17.38 o 
   5  13  11       45.12       54.97     26.46 o 
   6  13  11      114.12      136.56     29.54 o 
  -3  14  11       35.68       47.26     41.95 o 
  -2  14  11       10.74       30.14     36.05 o 
  -1  14  11        0.01       13.27     32.79 o 
   0  14  11        5.66      -23.72     16.95 o 
   1  14  11       15.20        0.26     18.66 o 
   2  14  11        6.79       14.38     17.38 o 
   3  14  11        1.91       25.60     18.49 o 
   4  14  11       16.40        7.53     18.24 o 
   5  14  11       13.83       43.67     24.83 o 
  -2  15  11       90.41       93.15     43.49 o 
  -1  15  11        2.61       47.00     36.64 o 
   0  15  11       19.26       62.76     26.71 o 
   1  15  11        0.45       33.99     20.46 o 
   2  15  11      136.12      183.22     23.37 o 
   3  15  11        4.55       -2.83     20.63 o 
   4  15  11      117.10      178.51     30.65 o 
   0  16  11        0.86      113.27     45.46 o 
   1  16  11      182.88      269.53     29.28 o 
   2  16  11        6.57       20.72     21.83 o 
  -2 -12  12       20.89       29.62     20.03 o 
  -1 -12  12        1.05       28.17     31.59 o 
   0 -12  12      110.07      159.51     62.24 o 
   1 -12  12        7.64       67.30     37.42 o 
   2 -12  12        8.18       27.31     20.81 o 
  -3 -11  12       16.60       43.58     20.29 o 
  -2 -11  12      555.99      602.49     30.05 o 
  -1 -11  12       57.46       85.70     25.17 o 
   0 -11  12        2.01       22.35     21.23 o 
   1 -11  12       33.04       73.29     37.84 o 
   2 -11  12      626.02      640.76     98.63 o 
   3 -11  12       29.08       65.84     30.91 o 
  -4 -10  12        4.27       17.64     23.97 o 
  -3 -10  12      105.56      113.02     25.43 o 
  -2 -10  12       25.08       46.58     18.24 o 
  -1 -10  12      297.09      314.22     27.06 o 
   0 -10  12       71.37       80.65     22.35 o 
   1 -10  12      299.64      334.51     31.42 o 
   2 -10  12       39.47       60.96     21.58 o 
   3 -10  12        9.79        1.71     21.75 o 
   4 -10  12      135.85      115.33     46.75 o 
  -5  -9  12        6.11        3.85     21.15 o 
  -4  -9  12       19.04       29.80     20.63 o 
  -3  -9  12       12.98      -14.47     16.78 o 
  -2  -9  12      136.11      163.62     20.89 o 
  -1  -9  12       48.50       41.61     16.44 o 
   0  -9  12        0.30       -4.37     14.64 o 
   1  -9  12       24.65       48.72     24.06 o 
   2  -9  12      162.74      177.74     21.49 o 
   3  -9  12        6.44       15.67     17.21 o 
   4  -9  12       45.51       53.25     25.86 o 
   5  -9  12      131.24       90.50     30.57 o 
  -5  -8  12        4.39      -12.84     20.21 o 
  -4  -8  12       47.18       16.18     19.26 o 
  -3  -8  12      222.38      204.88     23.37 o 
  -2  -8  12       72.67      112.93     19.09 o 
  -1  -8  12       12.65        6.34     15.07 o 
   0  -8  12      191.02      198.80     19.35 o 
   1  -8  12      112.52      132.02     18.75 o 
   2  -8  12       30.01       39.21     18.41 o 
   3  -8  12       20.75       22.77     16.70 o 
   4  -8  12        2.58      -16.44     24.57 o 
   5  -8  12       25.58       64.38     35.96 o 
   6  -8  12       51.34       85.70     32.45 o 
  -6  -7  12       18.07        7.88     20.21 o 
  -5  -7  12        1.78       -1.80     16.52 o 
  -4  -7  12       31.68       26.46     16.44 o 
  -3  -7  12      545.09      556.43     27.06 o 
  -2  -7  12      173.69      211.99     20.12 o 
  -1  -7  12      483.88      471.84     23.72 o 
   0  -7  12        2.69      -18.24     11.47 o 
   1  -7  12      211.44      200.35     22.95 o 
   2  -7  12       47.71       44.61     16.10 o 
   3  -7  12     1009.44      933.41     37.16 o 
   4  -7  12       37.36       -0.17     23.46 o 
   5  -7  12       13.92       54.11     27.40 o 
   6  -7  12        1.20       -9.25     40.24 o 
  -6  -6  12       15.26       14.56     22.52 o 
  -5  -6  12      105.26      134.25     19.35 o 
  -4  -6  12       49.44       48.72     16.01 o 
  -3  -6  12      972.03      929.21     30.48 o 
  -2  -6  12       39.93       44.44     15.50 o 
  -1  -6  12       12.03        0.86     10.87 o 
   0  -6  12      487.35      431.26     18.41 o 
   1  -6  12      264.39      309.94     17.29 o 
   2  -6  12      127.91       90.93     16.95 o 
   3  -6  12      453.80      449.84     25.86 o 
   4  -6  12       44.08       19.86     29.02 o 
   5  -6  12      476.62      540.42     41.70 o 
   6  -6  12       14.09       23.20     29.02 o 
  -7  -5  12      112.03      144.10     25.34 o 
  -6  -5  12      742.25      741.45     35.53 o 
  -5  -5  12      151.09      177.83     19.86 o 
  -4  -5  12      112.02      113.36     17.29 o 
  -3  -5  12      247.74      258.82     18.58 o 
  -2  -5  12      801.61      797.53     26.28 o 
  -1  -5  12      382.75      382.11     17.47 o 
   0  -5  12       75.76      103.34     12.67 o 
   1  -5  12      139.57      169.44     13.61 o 
   2  -5  12      951.75      838.37     27.31 o 
   3  -5  12      356.18      364.73     22.60 o 
   4  -5  12      119.59       97.43     25.51 o 
   5  -5  12        6.90      -11.73     54.97 o 
   6  -5  12      337.64      325.01     37.33 o 
   7  -5  12        9.91       41.35     33.73 o 
  -7  -4  12        0.16      -13.19     26.20 o 
  -6  -4  12      201.31      218.15     30.05 o 
  -5  -4  12       85.70       79.97     18.75 o 
  -4  -4  12      822.87      812.43     28.17 o 
  -3  -4  12      303.33      336.99     19.09 o 
  -2  -4  12        0.00       -2.74     10.36 o 
  -1  -4  12        3.98      -20.29     11.82 o 
   0  -4  12      475.99      392.30     16.44 o 
   1  -4  12        1.05       -1.88      9.08 o 
   2  -4  12       72.75       77.83     11.39 o 
   3  -4  12       44.36       38.36     12.41 o 
   4  -4  12       54.40       98.12     23.63 o 
   5  -4  12      298.70      264.99     31.25 o 
   6  -4  12      230.90      316.10     35.53 o 
   7  -4  12      455.17      453.26     43.32 o 
  -7  -3  12       23.70        4.71     28.60 o 
  -6  -3  12      115.71      147.09     32.02 o 
  -5  -3  12      140.33      134.25     29.28 o 
  -4  -3  12       69.68       62.93     16.10 o 
  -3  -3  12       29.02       11.56     11.73 o 
  -2  -3  12        0.98      -10.96     11.99 o 
  -1  -3  12      244.52      271.24     15.41 o 
   0  -3  12        2.06       -7.88      8.05 o 
   1  -3  12      146.01      161.56     12.50 o 
   2  -3  12        4.23        1.28      8.48 o 
   3  -3  12      145.43      131.77     18.24 o 
   4  -3  12       21.29       24.49     20.98 o 
   5  -3  12      216.60      266.19     38.78 o 
   6  -3  12       75.24       83.31     27.23 o 
   7  -3  12      176.38      130.22     44.69 o 
  -7  -2  12      108.06      107.45     32.19 o 
  -6  -2  12      451.16      396.50     71.06 o 
  -5  -2  12      108.32      105.74     26.71 o 
  -4  -2  12       42.57       40.67     14.21 o 
  -3  -2  12      200.09      271.07     22.86 o 
  -2  -2  12       63.43       56.34     11.56 o 
  -1  -2  12      537.67      496.93     20.55 o 
   0  -2  12      464.07      358.23     14.13 o 
   1  -2  12     1217.86     1269.46     31.42 o 
   2  -2  12       63.43       65.41      8.99 o 
   3  -2  12        3.03       -0.77     10.19 o 
   4  -2  12       27.63       39.98     12.41 o 
   5  -2  12      339.15      404.03     34.50 o 
   6  -2  12      192.21      245.98     32.02 o 
   7  -2  12        0.07       -5.14     27.14 o 
   8  -2  12      248.89      269.61     50.26 o 
  -7  -1  12      944.52      840.94     53.51 o 
  -6  -1  12       69.77       62.76     26.46 o 
  -5  -1  12      631.25      635.37     41.18 o 
  -4  -1  12      199.61      175.77     27.65 o 
  -3  -1  12      878.62      887.52     29.11 o 
  -2  -1  12      437.05      434.60     16.52 o 
  -1  -1  12     2994.24     3071.80     70.29 o 
   0  -1  12       32.20       10.70      6.94 o 
   1  -1  12     1082.16     1090.34     27.57 o 
   2  -1  12      260.59      300.69     15.58 o 
   3  -1  12     2749.08     2888.58     81.59 o 
   4  -1  12      454.12      467.73     27.65 o 
   5  -1  12      154.36      168.84     26.97 o 
   6  -1  12       67.25       78.51     25.26 o 
   7  -1  12     1311.53     1297.03     63.87 o 
   8  -1  12       30.07      -28.43     42.12 o 
  -7   0  12       12.81        2.31     27.40 o 
  -6   0  12        3.87       -5.31     22.35 o 
  -5   0  12      758.37      762.09     75.34 o 
  -4   0  12        2.50        5.39     16.18 o 
  -3   0  12      842.36      804.89     26.88 o 
  -2   0  12      303.45      289.82     17.98 o 
  -1   0  12     2028.94     1932.05     42.30 o 
   0   0  12     1561.82     1577.51     47.18 o 
   1   0  12     3639.42     3550.49     91.01 o 
   2   0  12      581.55      551.55     19.69 o 
   3   0  12      142.71      181.85     15.92 o 
   4   0  12        9.34      -12.67     12.59 o 
   5   0  12      187.53      256.00     35.10 o 
   6   0  12       49.71       48.72     31.85 o 
   7   0  12        6.00      -23.72     24.57 o 
   8   0  12        2.49       -2.14     49.66 o 
  -7   1  12        0.67      -42.98     23.20 o 
  -6   1  12        5.40       -6.51     31.94 o 
  -5   1  12        0.13      -19.18     21.32 o 
  -4   1  12      694.65      658.49     32.19 o 
  -3   1  12      198.62      213.45     17.38 o 
  -2   1  12     3520.71     3505.71     92.12 o 
  -1   1  12      523.06      444.19     13.53 o 
   0   1  12      407.00      411.22     18.49 o 
   1   1  12      233.67      262.42     16.78 o 
   2   1  12     4821.82     4820.80    128.26 o 
   3   1  12      503.15      539.82     23.89 o 
   4   1  12     1625.33     1683.25     53.00 o 
   5   1  12        3.58        1.28     14.56 o 
   6   1  12       11.46        3.94     23.80 o 
   7   1  12       38.15       79.45     27.06 o 
   8   1  12       78.39       75.26     31.25 o 
  -7   2  12        0.18       -5.74     25.43 o 
  -6   2  12        5.39        8.65     22.69 o 
  -5   2  12        3.08        9.16     19.09 o 
  -4   2  12      246.20      287.85     25.77 o 
  -3   2  12       29.55       34.59     10.70 o 
  -2   2  12      361.98      384.25     20.38 o 
  -1   2  12      506.74      466.87     13.70 o 
   0   2  12      178.12      222.09     21.83 o 
   1   2  12     1183.35     1168.00     45.12 o 
   2   2  12      420.31      414.31     20.12 o 
   3   2  12      914.50      960.55     33.99 o 
   4   2  12       31.65       23.89     17.12 o 
   5   2  12       15.52       14.47     15.84 o 
   6   2  12      102.36      109.16     19.95 o 
   7   2  12       22.22       24.91     19.69 o 
   8   2  12        7.91        4.88     26.97 o 
  -7   3  12       51.62       13.44     34.50 o 
  -6   3  12      137.06       77.83     26.88 o 
  -5   3  12       26.15       29.80     19.69 o 
  -4   3  12       25.94       34.76     18.15 o 
  -3   3  12       43.75       32.45     10.27 o 
  -2   3  12      296.98      299.92     14.30 o 
  -1   3  12      100.43      123.03     14.81 o 
   0   3  12       60.90       68.15      7.79 o 
   1   3  12       88.20       98.80     11.30 o 
   2   3  12      193.68      210.45     16.01 o 
   3   3  12      439.86      406.43     21.15 o 
   4   3  12       61.90       90.50     16.10 o 
   5   3  12       59.57       54.62     33.05 o 
   6   3  12       84.84      119.78     23.63 o 
   7   3  12      110.95       66.87     23.80 o 
   8   3  12        1.53      -16.18     26.54 o 
  -7   4  12       55.71       93.67     45.38 o 
  -6   4  12       68.58       45.55     24.49 o 
  -5   4  12        0.29       14.98     20.12 o 
  -4   4  12       10.51        1.03     14.30 o 
  -3   4  12      232.61      240.67     15.50 o 
  -2   4  12       66.16       71.49     10.53 o 
  -1   4  12        9.53       -7.79      7.36 o 
   0   4  12      154.41      140.50      9.67 o 
   1   4  12      127.96      151.29     14.98 o 
   2   4  12        2.96       -5.99     20.21 o 
   3   4  12       89.64      111.39     15.15 o 
   4   4  12      107.62      107.19     16.87 o 
   5   4  12       37.66       51.97     17.81 o 
   6   4  12      181.39      219.27     23.54 o 
   7   4  12        8.54       28.08     19.78 o 
   8   4  12      258.62      244.01     27.65 o 
  -7   5  12       32.83       31.85     40.75 o 
  -6   5  12       71.22       56.76     25.17 o 
  -5   5  12        0.23        5.91     17.21 o 
  -4   5  12      251.36      274.66     38.87 o 
  -3   5  12      226.70      248.55     21.58 o 
  -2   5  12       32.49       26.71      9.93 o 
  -1   5  12      154.95      170.89     20.38 o 
   0   5  12        0.00        2.57      7.79 o 
   1   5  12       42.39       42.47      9.93 o 
   2   5  12       26.59       38.01     16.95 o 
   3   5  12      493.93      518.07     21.49 o 
   4   5  12       82.63      136.05     21.92 o 
   5   5  12      132.93      155.05     36.30 o 
   6   5  12       44.62       60.02     18.75 o 
   7   5  12       15.14       30.74     19.35 o 
   8   5  12        1.61      -12.41     19.78 o 
  -7   6  12       79.54       60.02     44.95 o 
  -6   6  12      172.72      194.27     47.26 o 
  -5   6  12       72.14      150.35     53.34 o 
  -4   6  12       93.44      128.00     37.59 o 
  -3   6  12       74.75       67.12     22.60 o 
  -2   6  12       46.43       34.08     10.96 o 
  -1   6  12      153.23      140.76     12.59 o 
   0   6  12       41.37       39.81      8.56 o 
   1   6  12      517.22      479.72     17.12 o 
   2   6  12       39.56       32.45      9.08 o 
   3   6  12       81.35       86.22     11.04 o 
   4   6  12       85.66      108.99     17.64 o 
   5   6  12      116.67      109.85     31.76 o 
   6   6  12       48.98       98.03     44.52 o 
   7   6  12       12.15       34.85     32.02 o 
   8   6  12       13.15        6.25     40.58 o 
  -7   7  12       56.48       72.52     47.43 o 
  -6   7  12       58.26       63.36     40.07 o 
  -5   7  12        7.03        2.05     20.21 o 
  -4   7  12      140.24      161.13     32.88 o 
  -3   7  12       24.54       23.54     16.70 o 
  -2   7  12        1.64      -12.93     10.70 o 
  -1   7  12      122.46      136.22      9.50 o 
   0   7  12        5.06      -15.41      7.71 o 
   1   7  12       17.94       18.32      8.82 o 
   2   7  12       20.23        0.34      8.73 o 
   3   7  12       85.09       85.79     12.41 o 
   4   7  12       87.53      102.57     13.61 o 
   5   7  12        2.85      -11.90     16.10 o 
   6   7  12      163.57      176.12     23.80 o 
   7   7  12        1.44      -44.26     33.73 o 
   8   7  12       14.70       48.29     26.28 o 
  -6   8  12       80.75       25.86     37.42 o 
  -5   8  12       34.27       81.94     36.99 o 
  -4   8  12       20.31       -2.23     18.24 o 
  -3   8  12       33.74       11.82     16.95 o 
  -2   8  12        4.42      -14.04     10.02 o 
  -1   8  12       16.76       -2.23      8.73 o 
   0   8  12       14.95       13.44      9.16 o 
   1   8  12       28.28       21.66     10.45 o 
   2   8  12       10.69        1.63      9.16 o 
   3   8  12       85.07       67.47     10.62 o 
   4   8  12       40.48       50.43     12.16 o 
   5   8  12       12.59       18.49     18.24 o 
   6   8  12        2.42       24.57     44.69 o 
   7   8  12        0.02      -33.31     36.05 o 
   8   8  12       82.15       45.72     42.72 o 
  -6   9  12       16.49       -7.02     38.27 o 
  -5   9  12        2.53      -15.15     31.34 o 
  -4   9  12       86.92       81.42     35.87 o 
  -3   9  12       13.95       19.18     17.04 o 
  -2   9  12      360.27      324.92     20.03 o 
  -1   9  12        0.07      -17.64     10.79 o 
   0   9  12       50.11       45.98     10.96 o 
   1   9  12        3.31       -0.94      9.59 o 
   2   9  12      257.06      259.08     16.35 o 
   3   9  12       26.45       24.23      9.76 o 
   4   9  12      418.34      439.39     20.72 o 
   5   9  12       39.70       11.22     24.66 o 
   6   9  12       73.47       57.79     27.57 o 
   7   9  12       33.73      108.91     30.99 o 
  -5  10  12       23.53       -2.23     33.05 o 
  -4  10  12      102.58      146.32     42.12 o 
  -3  10  12       95.39      141.53     23.37 o 
  -2  10  12      232.58      217.04     24.57 o 
  -1  10  12      564.26      495.04     28.25 o 
   0  10  12        2.37       -6.42     12.76 o 
   1  10  12     1104.58      948.22     32.28 o 
   2  10  12       32.74       33.13     12.24 o 
   3  10  12      315.25      340.67     24.49 o 
   4  10  12      229.70      277.06     21.06 o 
   5  10  12        0.03        6.16     19.61 o 
   6  10  12       25.93       29.62     22.00 o 
   7  10  12       18.19       35.02     43.32 o 
  -5  11  12       18.58       35.53     36.99 o 
  -4  11  12       26.30       70.89     39.64 o 
  -3  11  12       15.15      -33.73     30.65 o 
  -2  11  12        4.15       17.04     18.58 o 
  -1  11  12       18.46       19.95     16.61 o 
   0  11  12        0.00      -14.81     14.47 o 
   1  11  12       17.68       -0.94      8.90 o 
   2  11  12        2.36      -12.59     11.56 o 
   3  11  12      256.67      290.93     22.35 o 
   4  11  12        7.86       -4.45     15.15 o 
   5  11  12       11.30       26.46     26.37 o 
   6  11  12       74.80       62.07     24.23 o 
   7  11  12       66.34       11.99     29.88 o 
  -4  12  12       77.80       84.08     44.01 o 
  -3  12  12      127.71      134.76     43.49 o 
  -2  12  12      126.54       96.66     22.69 o 
  -1  12  12      196.51      237.68     48.63 o 
   0  12  12        5.71       -6.25     15.50 o 
   1  12  12      352.31      351.89     24.23 o 
   2  12  12        2.29      -13.53     14.47 o 
   3  12  12       15.46        9.85     16.01 o 
   4  12  12      218.16      266.87     23.20 o 
   5  12  12       69.74       87.76     34.85 o 
   6  12  12       20.48       26.20     24.06 o 
  -4  13  12       11.05       10.02     39.04 o 
  -3  13  12       21.73       25.17     37.42 o 
  -2  13  12       39.04        1.54     33.31 o 
  -1  13  12      106.19       92.90     50.43 o 
   0  13  12       10.99       22.95     17.47 o 
   1  13  12       18.41        5.48     16.44 o 
   2  13  12       17.08       39.90     19.44 o 
   3  13  12      187.66      201.54     22.00 o 
   4  13  12       15.88       29.20     17.98 o 
   5  13  12       10.19       22.69     34.85 o 
  -3  14  12       24.68       42.38     40.33 o 
  -2  14  12        0.43      -31.94     33.48 o 
  -1  14  12       10.67      -10.96     32.53 o 
   0  14  12        0.39       15.07     23.80 o 
   1  14  12        0.12       25.09     19.09 o 
   2  14  12        1.29      -28.25     19.69 o 
   3  14  12       41.14       21.49     18.41 o 
   4  14  12        8.08       -6.08     17.89 o 
   5  14  12       41.18       74.32     20.81 o 
  -2  15  12       17.06       39.73     41.27 o 
  -1  15  12        7.06        0.51     35.53 o 
   0  15  12       10.96       20.72     37.67 o 
   1  15  12        7.50       23.12     20.46 o 
   2  15  12       47.11       58.65     22.35 o 
   3  15  12       50.08       73.46     28.51 o 
   4  15  12        0.40       12.84     19.44 o 
   1  16  12       40.72       79.97     23.37 o 
  -1 -12  13       88.48      124.06     27.23 o 
   0 -12  13      393.93      553.18     66.44 o 
   1 -12  13      158.51      220.98     64.38 o 
  -3 -11  13      200.61      207.79     26.11 o 
  -2 -11  13      197.34      241.61     24.66 o 
  -1 -11  13       46.61       76.97     25.00 o 
   0 -11  13       21.57       19.78     20.98 o 
   1 -11  13       81.01      169.10     71.32 o 
   2 -11  13       63.95      123.29     25.43 o 
   3 -11  13      184.62      116.78     39.04 o 
  -4 -10  13        0.31        4.71     20.46 o 
  -3 -10  13       34.17       25.77     23.54 o 
  -2 -10  13      144.32      170.55     22.18 o 
  -1 -10  13        8.78       24.49     17.47 o 
   0 -10  13      420.86      465.68     35.62 o 
   1 -10  13       27.19       68.49     22.43 o 
   2 -10  13      143.81      206.42     72.43 o 
   3 -10  13       38.46       12.16     23.72 o 
   4 -10  13        3.33       -5.74     24.66 o 
  -5  -9  13      175.87      185.62     27.31 o 
  -4  -9  13       12.22        3.08     20.12 o 
  -3  -9  13      221.81      243.07     25.09 o 
  -2  -9  13        1.31        6.16     16.61 o 
  -1  -9  13        1.65       10.87     15.41 o 
   0  -9  13        7.74        2.14     35.10 o 
   1  -9  13        1.93       18.66     19.69 o 
   2  -9  13       20.31       36.82     24.06 o 
   3  -9  13       88.68       60.53     25.43 o 
   4  -9  13       30.71       96.92     40.50 o 
   5  -9  13      126.53      161.65     32.88 o 
  -5  -8  13       65.45       66.78     22.69 o 
  -4  -8  13      198.37      227.06     29.97 o 
  -3  -8  13       16.27        6.94     17.55 o 
  -2  -8  13      123.62      174.15     28.08 o 
  -1  -8  13      313.46      341.96     23.72 o 
   0  -8  13        0.00       -8.48     14.30 o 
   1  -8  13      616.46      571.16     28.85 o 
   2  -8  13      138.26      159.16     20.03 o 
   3  -8  13       90.18       73.03     30.22 o 
   4  -8  13      247.36      287.33     33.99 o 
   5  -8  13      404.85      344.70    110.79 o 
  -6  -7  13      158.73      164.39     26.28 o 
  -5  -7  13      181.20      210.53     26.80 o 
  -4  -7  13        7.35      -17.64     15.75 o 
  -3  -7  13       91.83       71.58     19.52 o 
  -2  -7  13      117.15       96.58     17.72 o 
  -1  -7  13      368.88      401.12     23.63 o 
   0  -7  13        6.42        2.31     12.07 o 
   1  -7  13       96.00      122.78     18.49 o 
   2  -7  13      126.71      108.22     26.03 o 
   3  -7  13      456.27      476.21     42.12 o 
   4  -7  13       26.15       10.79     24.14 o 
   5  -7  13       97.20       63.79     37.59 o 
   6  -7  13      118.36      135.62     34.08 o 
  -6  -6  13      126.42      129.63     24.57 o 
  -5  -6  13      109.22       96.49     19.35 o 
  -4  -6  13     1090.82     1099.42     35.70 o 
  -3  -6  13      386.42      398.55     24.49 o 
  -2  -6  13      251.43      270.64     21.58 o 
  -1  -6  13      489.61      486.22     25.69 o 
   0  -6  13      839.49      807.55     25.77 o 
   1  -6  13     1061.75     1024.76     50.51 o 
   2  -6  13       25.96       38.27     16.52 o 
   3  -6  13       24.12       16.78     21.66 o 
   4  -6  13     1230.61     1181.10     87.42 o 
   5  -6  13      166.88      181.08     56.68 o 
   6  -6  13      500.74      508.14     44.52 o 
  -6  -5  13      627.74      645.90     38.78 o 
  -5  -5  13      214.92      233.31     21.75 o 
  -4  -5  13      151.21      184.08     18.92 o 
  -3  -5  13      110.15      123.38     16.44 o 
  -2  -5  13     2637.52     2606.30     55.48 o 
  -1  -5  13        5.88      -16.52     10.79 o 
   0  -5  13      221.39      258.99     16.35 o 
   1  -5  13        7.09       -6.34     12.07 o 
   2  -5  13     1398.95     1315.18     45.89 o 
   3  -5  13       99.53       73.72     23.72 o 
   4  -5  13      825.56      713.20     41.78 o 
   5  -5  13        0.01       31.25     25.26 o 
   6  -5  13       15.05       71.32     29.20 o 
   7  -5  13      138.94      130.22     34.16 o 
  -7  -4  13       93.46      112.16     30.74 o 
  -6  -4  13       41.64      -18.92     22.35 o 
  -5  -4  13      289.00      332.11     26.63 o 
  -4  -4  13        0.54        5.22     13.87 o 
  -3  -4  13      182.64      154.54     16.52 o 
  -2  -4  13      131.98      137.50     14.81 o 
  -1  -4  13      152.60      177.57     12.41 o 
   0  -4  13       76.44       89.13     12.16 o 
   1  -4  13      152.55      167.30     13.87 o 
   2  -4  13       35.42       29.45     11.04 o 
   3  -4  13      330.29      393.16     34.08 o 
   4  -4  13       86.49       64.30     23.37 o 
   5  -4  13       27.28        9.16     30.14 o 
   6  -4  13      222.43      194.01     32.71 o 
   7  -4  13      150.39      135.36     33.31 o 
  -7  -3  13       33.82       37.93     31.94 o 
  -6  -3  13       85.33       52.14     28.68 o 
  -5  -3  13      102.85       93.84     31.51 o 
  -4  -3  13      367.78      373.98     23.29 o 
  -3  -3  13      319.43      312.76     18.92 o 
  -2  -3  13        8.06       -0.26      7.45 o 
  -1  -3  13      695.34      667.65     24.14 o 
   0  -3  13        2.24      -13.36      8.73 o 
   1  -3  13      348.51      359.77     16.87 o 
   2  -3  13       31.38       22.86     10.87 o 
   3  -3  13     1251.71     1185.81     40.33 o 
   4  -3  13      324.64      354.72     44.09 o 
   5  -3  13       29.00       62.07     31.34 o 
   6  -3  13      566.00      559.60     42.55 o 
   7  -3  13      257.83      334.42     39.38 o 
  -7  -2  13       21.10       35.62     29.37 o 
  -6  -2  13      115.30      103.17     30.14 o 
  -5  -2  13      852.15      830.67     49.23 o 
  -4  -2  13      883.65      835.97     30.48 o 
  -3  -2  13     1002.20      979.90     32.53 o 
  -2  -2  13      340.00      356.00     37.67 o 
  -1  -2  13      522.65      540.59     19.26 o 
   0  -2  13       82.92       76.11      8.82 o 
   1  -2  13     1580.40     1692.58     40.15 o 
   2  -2  13      231.19      240.16     13.19 o 
   3  -2  13      216.91      227.06     20.98 o 
   4  -2  13      587.85      593.67     34.76 o 
   5  -2  13     1545.83     1537.18     65.67 o 
   6  -2  13      607.79      551.89     40.84 o 
   7  -2  13       55.65       62.59     29.11 o 
   8  -2  13       77.27       39.64     32.45 o 
  -7  -1  13      444.51      457.03    103.51 o 
  -6  -1  13       37.59       24.14     36.05 o 
  -5  -1  13       75.18       86.22     32.36 o 
  -4  -1  13        1.75      -14.98     19.35 o 
  -3  -1  13     2188.13     2182.49     65.58 o 
  -2  -1  13        2.93      -15.33      8.90 o 
  -1  -1  13     3494.67     3582.68     81.42 o 
   0  -1  13        1.41       -7.28      7.45 o 
   1  -1  13     1313.09     1279.30     31.68 o 
   2  -1  13        1.10       -7.53      8.82 o 
   3  -1  13     3206.68     3095.86     86.65 o 
   4  -1  13        5.18       -3.17     12.07 o 
   5  -1  13       35.24       13.36     33.13 o 
   6  -1  13       18.33       32.53     23.72 o 
   7  -1  13      105.79      135.02     31.76 o 
   8  -1  13       17.61        8.39     49.06 o 
  -7   0  13       32.93       -7.79     47.43 o 
  -6   0  13      162.77      161.39     49.83 o 
  -5   0  13       47.26       55.05     24.66 o 
  -4   0  13        0.90        9.76     20.38 o 
  -3   0  13       91.33       89.81     13.01 o 
  -2   0  13     1657.95     1571.00     46.23 o 
  -1   0  13        1.00        3.42      8.99 o 
   0   0  13    11641.48    11131.28    292.13 o 
   1   0  13      122.23      107.28      8.22 o 
   2   0  13     3714.07     3521.55     84.68 o 
   3   0  13      256.91      357.71     20.55 o 
   4   0  13        2.80       23.20     13.70 o 
   5   0  13      362.22      393.76     51.88 o 
   6   0  13      355.05      403.95     35.96 o 
   7   0  13       28.65       82.54     29.02 o 
   8   0  13        0.08        5.39     28.68 o 
  -7   1  13       46.25       41.95     37.07 o 
  -6   1  13      231.28      175.60     32.62 o 
  -5   1  13       21.82       23.72     23.97 o 
  -4   1  13       41.73       39.30     15.58 o 
  -3   1  13       75.87       79.88     17.98 o 
  -2   1  13      477.39      426.63     20.63 o 
  -1   1  13       13.27        2.83      7.62 o 
   0   1  13      154.23      165.93     20.72 o 
   1   1  13       25.97       18.58     10.87 o 
   2   1  13      290.57      328.17     18.75 o 
   3   1  13      648.99      763.63     29.62 o 
   4   1  13       82.27       98.89     15.92 o 
   5   1  13        0.06       -4.37     14.81 o 
   6   1  13      334.64      370.98     31.25 o 
   7   1  13        1.85       -5.99     24.40 o 
   8   1  13        0.10       13.87     29.02 o 
  -7   2  13        4.67       28.77     26.54 o 
  -6   2  13      214.91      164.64     30.99 o 
  -5   2  13        2.52       -9.33     21.23 o 
  -4   2  13       83.24       87.76     17.21 o 
  -3   2  13       85.51       91.35     15.24 o 
  -2   2  13        4.64       -5.82     13.19 o 
  -1   2  13       31.02       32.62      7.11 o 
   0   2  13      191.10      192.30     19.86 o 
   1   2  13       46.40       57.62     15.24 o 
   2   2  13       40.44       27.74     11.04 o 
   3   2  13      162.66      203.94     17.64 o 
   4   2  13      101.98       94.09     16.52 o 
   5   2  13        0.11        6.08     15.58 o 
   6   2  13       98.36       77.06     24.57 o 
   7   2  13        6.81        0.00     23.37 o 
   8   2  13        0.18       16.70     28.08 o 
  -7   3  13        9.67        1.03     49.14 o 
  -6   3  13       15.96        6.85     24.32 o 
  -5   3  13        0.27       30.74     20.38 o 
  -4   3  13       31.82       24.66     21.49 o 
  -3   3  13       56.15       74.06     12.24 o 
  -2   3  13      172.93      194.27     11.99 o 
  -1   3  13      277.49      271.75     15.84 o 
   0   3  13       37.10       45.12      7.53 o 
   1   3  13       57.39       51.97     10.45 o 
   2   3  13      375.28      328.86     18.58 o 
   3   3  13      173.89      212.33     18.24 o 
   4   3  13       55.63       62.50     15.67 o 
   5   3  13       31.75        4.45     23.72 o 
   6   3  13       43.94       34.08     27.48 o 
   7   3  13        0.16       14.13     19.86 o 
   8   3  13       32.07       22.00     28.08 o 
  -7   4  13        1.86       15.07     25.94 o 
  -6   4  13      298.10      221.24     33.82 o 
  -5   4  13       16.95      -12.33     19.52 o 
  -4   4  13       21.53       22.43     15.33 o 
  -3   4  13       60.21       44.09     12.07 o 
  -2   4  13      299.42      309.08     15.67 o 
  -1   4  13        1.04      -14.56      7.28 o 
   0   4  13        8.05       -3.08      6.94 o 
   1   4  13        0.23      -10.62      8.48 o 
   2   4  13      136.60      123.72     17.81 o 
   3   4  13       14.35       12.93     12.84 o 
   4   4  13      110.81      100.09     17.12 o 
   5   4  13       22.83       17.38     17.29 o 
   6   4  13      126.45      137.16     28.85 o 
   7   4  13       28.61       -7.62     18.66 o 
   8   4  13       98.77      119.01     24.66 o 
  -7   5  13       10.69      -23.63     37.67 o 
  -6   5  13       10.87      -34.93     21.23 o 
  -5   5  13       36.31       55.99     19.52 o 
  -4   5  13        3.55      -15.75     15.07 o 
  -3   5  13      249.32      238.87     16.78 o 
  -2   5  13       32.31       31.59     10.62 o 
  -1   5  13       59.92       45.04      9.50 o 
   0   5  13        3.26       -8.90      7.11 o 
   1   5  13       11.15        6.25      8.99 o 
   2   5  13       14.88       25.77     11.13 o 
   3   5  13      257.60      317.13     26.03 o 
   4   5  13       27.64       58.31     19.44 o 
   5   5  13        0.00      -25.26     15.75 o 
   6   5  13       34.17       47.52     19.95 o 
   7   5  13       21.76       22.09     19.01 o 
   8   5  13        8.70       -1.54     19.95 o 
  -7   6  13       80.87       60.62     45.89 o 
  -6   6  13      293.84      257.11     37.42 o 
  -5   6  13       41.77       18.49     18.32 o 
  -4   6  13       52.67       59.68     19.78 o 
  -3   6  13      161.41      152.06     20.89 o 
  -2   6  13       17.24        7.11     10.45 o 
  -1   6  13        6.08        2.31      8.90 o 
   0   6  13      364.82      318.07     16.27 o 
   1   6  13       75.51       90.16     10.45 o 
   2   6  13       93.89      115.33     14.90 o 
   3   6  13        7.89       23.37      9.33 o 
   4   6  13        0.17       14.47     49.92 o 
   5   6  13        2.92      -23.03     18.49 o 
   6   6  13      241.67      263.62     69.69 o 
   7   6  13       64.97       53.68     24.57 o 
   8   6  13      334.88      365.93     31.25 o 
  -6   7  13       62.90       46.15     40.58 o 
  -5   7  13       52.58       79.97     39.90 o 
  -4   7  13        3.26      -21.49     24.23 o 
  -3   7  13       93.51       86.13     19.95 o 
  -2   7  13      337.12      342.99     19.44 o 
  -1   7  13        3.35       -3.60      8.56 o 
   0   7  13       88.77       90.76     10.53 o 
   1   7  13        1.17       -7.62      8.13 o 
   2   7  13      208.31      237.16     14.64 o 
   3   7  13       33.21       25.94     10.62 o 
   4   7  13      167.21      142.81     24.66 o 
   5   7  13        4.59      -26.97     15.92 o 
   6   7  13      203.05      204.80     29.54 o 
   7   7  13       30.46       30.39     24.74 o 
   8   7  13       11.05      -13.27     47.09 o 
  -6   8  13       74.56       53.68     40.15 o 
  -5   8  13        0.08       38.44     35.70 o 
  -4   8  13       69.28       62.67     20.63 o 
  -3   8  13      122.68      100.69     20.72 o 
  -2   8  13      120.60      130.82     23.46 o 
  -1   8  13        6.87      -10.19     14.56 o 
   0   8  13        1.14      -11.82      8.82 o 
   1   8  13       60.80       64.73     10.70 o 
   2   8  13       24.61        9.76      9.76 o 
   3   8  13        0.56        2.14      9.08 o 
   4   8  13      210.04      207.97     21.92 o 
   5   8  13       78.71       99.23     20.21 o 
   6   8  13      150.39      134.08     23.12 o 
   7   8  13       52.59       91.70     42.38 o 
  -6   9  13       36.55       17.21     40.15 o 
  -5   9  13       22.95       42.55     38.19 o 
  -4   9  13       36.22       58.73     23.63 o 
  -3   9  13      238.95      258.65     25.94 o 
  -2   9  13       72.36      105.91     19.44 o 
  -1   9  13      142.15      141.01     20.03 o 
   0   9  13       93.04       95.04     12.59 o 
   1   9  13       33.09        8.05      9.33 o 
   2   9  13      200.38      218.84     15.84 o 
   3   9  13      333.66      331.17     16.27 o 
   4   9  13       24.62       27.91     16.52 o 
   5   9  13      147.31      174.75     24.32 o 
   6   9  13      109.43      170.89     31.42 o 
   7   9  13        4.74       13.01     26.71 o 
  -5  10  13        2.94      -24.23     31.51 o 
  -4  10  13       55.29      101.29     41.35 o 
  -3  10  13       36.99       58.82     21.32 o 
  -2  10  13       30.15       39.73     22.26 o 
  -1  10  13       58.03       68.92     28.43 o 
   0  10  13      874.47      802.50     26.11 o 
   1  10  13       59.83       49.06     19.26 o 
   2  10  13      338.91      334.77     18.75 o 
   3  10  13      107.41      114.56     19.09 o 
   4  10  13        0.00        1.71     13.78 o 
   5  10  13        0.02        8.05     18.92 o 
   6  10  13       42.55       59.85     23.20 o 
   7  10  13        8.56        9.85     28.08 o 
  -5  11  13        9.36       50.94     39.73 o 
  -4  11  13       36.73       65.50     40.75 o 
  -3  11  13      562.55      603.61     67.12 o 
  -2  11  13        9.65       31.42     19.44 o 
  -1  11  13      510.56      488.11     28.43 o 
   0  11  13        0.01       -3.34     14.90 o 
   1  11  13       31.04       18.84     10.36 o 
   2  11  13        0.89      -22.43     11.22 o 
   3  11  13      605.67      538.79     26.37 o 
   4  11  13       37.26       30.99     15.92 o 
   5  11  13      155.14      148.38     25.09 o 
   6  11  13      141.69      197.52     28.17 o 
  -4  12  13       37.23       28.17     38.87 o 
  -3  12  13        5.12       64.04     39.38 o 
  -2  12  13       30.45       16.61     19.44 o 
  -1  12  13       56.51       60.96     21.75 o 
   0  12  13      197.88      212.25     22.52 o 
   1  12  13      265.33      304.71     19.95 o 
   2  12  13       80.27       75.77     17.29 o 
   3  12  13       29.80       19.69     16.61 o 
   4  12  13       25.50       20.29     16.70 o 
   5  12  13      137.83      126.97     25.77 o 
   6  12  13      103.73       58.31     25.69 o 
  -4  13  13       15.29       30.31     40.75 o 
  -3  13  13        9.29       43.32     39.04 o 
  -2  13  13      140.36      132.88     43.49 o 
  -1  13  13       20.52        8.73     25.77 o 
   0  13  13       27.00       17.29     17.64 o 
   1  13  13        2.28       -7.28     16.95 o 
   2  13  13       88.28       66.70     18.58 o 
   3  13  13       17.66       54.28     17.89 o 
   4  13  13      106.54       89.64     22.77 o 
   5  13  13        1.24      -30.57     27.06 o 
  -3  14  13       13.68       21.49     39.38 o 
  -2  14  13        9.29       70.72     40.75 o 
  -1  14  13        1.42       14.90     36.73 o 
   0  14  13       18.62       70.98     49.06 o 
   1  14  13       18.95       20.89     19.09 o 
   2  14  13        2.23       26.37     17.64 o 
   3  14  13       35.05       13.01     18.32 o 
   4  14  13      105.00      130.22     22.95 o 
   5  14  13        4.96      -31.85     23.89 o 
  -1  15  13       21.17       32.79     39.98 o 
   0  15  13        1.97       42.04     24.06 o 
   1  15  13        0.63       25.43     20.29 o 
   2  15  13        0.20       -4.28     20.21 o 
   3  15  13       14.47       33.31     19.78 o 
  -2 -11  14       23.58      101.29     21.32 o 
  -1 -11  14       82.35      100.52     26.71 o 
   0 -11  14        6.82       17.21     21.58 o 
   1 -11  14        8.01       51.29     21.40 o 
   2 -11  14       55.91      133.14     26.63 o 
  -3 -10  14       20.17       32.62     21.40 o 
  -2 -10  14       12.92       18.49     17.72 o 
  -1 -10  14      412.35      442.90     31.85 o 
   0 -10  14       35.14       59.50     36.73 o 
   1 -10  14      370.42      423.64     34.16 o 
   2 -10  14        4.94       58.48     22.95 o 
   3 -10  14       56.39       10.53     24.06 o 
  -4  -9  14       20.74       21.92     21.49 o 
  -3  -9  14      104.72      124.49     22.95 o 
  -2  -9  14       41.32       36.82     17.98 o 
  -1  -9  14       84.74      105.91     24.57 o 
   0  -9  14        0.82       12.76     19.78 o 
   1  -9  14       38.18       74.66     21.58 o 
   2  -9  14      103.36      124.32     20.03 o 
   3  -9  14      348.30      279.11     33.05 o 
   4  -9  14       26.35        8.56     24.74 o 
  -5  -8  14      284.05      330.40     30.48 o 
  -4  -8  14       50.53       33.90     20.72 o 
  -3  -8  14      205.68      232.45     24.14 o 
  -2  -8  14        1.51       22.52     17.72 o 
  -1  -8  14       69.99       75.77     17.72 o 
   0  -8  14      236.02      220.98     22.35 o 
   1  -8  14      254.94      285.45     24.06 o 
   2  -8  14       43.80       64.38     18.41 o 
   3  -8  14       16.68        0.68     22.95 o 
   4  -8  14       11.29       14.64     25.69 o 
   5  -8  14      360.23      340.76     38.19 o 
  -5  -7  14        6.26        8.73     17.55 o 
  -4  -7  14        5.43      -18.58     15.92 o 
  -3  -7  14      259.16      308.48     25.51 o 
  -2  -7  14      704.51      688.45     29.37 o 
  -1  -7  14      443.94      463.36     25.43 o 
   0  -7  14      121.15      113.44     15.24 o 
   1  -7  14       66.97      116.70     17.89 o 
   2  -7  14      761.15      707.80     66.78 o 
   3  -7  14      502.46      494.53     38.53 o 
   4  -7  14      312.73      288.53     34.50 o 
   5  -7  14       36.70       -3.08     26.80 o 
   6  -7  14      161.56      162.16     59.25 o 
  -6  -6  14       44.67       19.69     22.26 o 
  -5  -6  14       19.31       -4.62     19.86 o 
  -4  -6  14     1146.82     1186.92     37.76 o 
  -3  -6  14      240.32      270.04     20.55 o 
  -2  -6  14       25.10       -3.68     15.41 o 
  -1  -6  14       21.39       29.80     13.10 o 
   0  -6  14     5124.62     4969.27    107.54 o 
   1  -6  14        2.62       -7.53     12.84 o 
   2  -6  14     1231.60     1096.85     61.90 o 
   3  -6  14      152.16      205.40     28.60 o 
   4  -6  14      309.33      373.38     50.00 o 
   5  -6  14       54.30       16.70     29.54 o 
   6  -6  14      217.32      195.89     35.70 o 
  -6  -5  14       30.25       55.57     22.69 o 
  -5  -5  14       86.82       94.69     22.26 o 
  -4  -5  14      109.90      138.02     23.37 o 
  -3  -5  14     1337.09     1293.86     37.76 o 
  -2  -5  14      272.96      332.11     17.29 o 
  -1  -5  14      808.04      789.14     25.86 o 
   0  -5  14        5.06       -5.74     11.39 o 
   1  -5  14       36.40       34.93     12.07 o 
   2  -5  14       12.05       21.92     12.33 o 
   3  -5  14      938.14      852.07     80.14 o 
   4  -5  14        0.48       11.64     23.29 o 
   5  -5  14      598.82      564.48     61.99 o 
   6  -5  14        5.63      -15.50     28.25 o 
  -6  -4  14      253.21      276.80     28.08 o 
  -5  -4  14      142.44      145.89     29.02 o 
  -4  -4  14        2.01        5.05     14.81 o 
  -3  -4  14      529.29      516.45     22.52 o 
  -2  -4  14      199.18      244.95     17.64 o 
  -1  -4  14       49.31       34.59     10.45 o 
   0  -4  14      438.81      417.99     18.58 o 
   1  -4  14      456.39      423.81     18.49 o 
   2  -4  14      432.83      431.51     19.95 o 
   3  -4  14      271.40      230.14     33.56 o 
   4  -4  14      331.62      425.69     35.27 o 
   5  -4  14      899.10      856.09     70.46 o 
   6  -4  14       69.99       73.29     28.68 o 
   7  -4  14       94.96       66.35     70.89 o 
  -7  -3  14      447.19      465.76     48.72 o 
  -6  -3  14      413.92      479.80     46.49 o 
  -5  -3  14      175.83      138.87     31.16 o 
  -4  -3  14       27.13       23.89     16.01 o 
  -3  -3  14      624.81      614.99     23.63 o 
  -2  -3  14      455.44      427.49     19.52 o 
  -1  -3  14      720.15      737.17     23.89 o 
   0  -3  14       19.66        5.48     10.36 o 
   1  -3  14      109.85      121.66     12.93 o 
   2  -3  14      483.69      436.57     19.52 o 
   3  -3  14      833.38      851.81     33.13 o 
   4  -3  14      153.73      170.89     26.46 o 
   5  -3  14        2.17       12.93     22.52 o 
   6  -3  14       51.37       30.39     30.99 o 
   7  -3  14      563.38      564.31     47.18 o 
  -7  -2  14        2.19       -1.71     28.85 o 
  -6  -2  14        4.76       -4.45     25.09 o 
  -5  -2  14      993.79      915.68     41.10 o 
  -4  -2  14      103.12       90.67     21.15 o 
  -3  -2  14      592.30      567.39     24.23 o 
  -2  -2  14      311.43      272.44     26.46 o 
  -1  -2  14     1077.06     1068.51     29.88 o 
   0  -2  14      141.78      138.19     10.96 o 
   1  -2  14     2423.92     2448.50     55.48 o 
   2  -2  14      347.18      291.36     16.01 o 
   3  -2  14       91.23       96.32     14.81 o 
   4  -2  14      624.66      574.58     26.71 o 
   5  -2  14      949.00      941.88     49.14 o 
   6  -2  14      212.83      195.21     31.68 o 
   7  -2  14        7.10      -21.06     38.27 o 
  -7  -1  14        3.79      -27.14     26.63 o 
  -6  -1  14       37.10       48.80     28.34 o 
  -5  -1  14        8.67      -26.03     21.66 o 
  -4  -1  14      268.74      328.69     28.25 o 
  -3  -1  14       70.43       92.55     14.30 o 
  -2  -1  14      649.42      563.71     20.03 o 
  -1  -1  14       24.59       57.62     15.84 o 
   0  -1  14        1.29        5.14      8.73 o 
   1  -1  14        1.39       -6.34      8.90 o 
   2  -1  14      955.02      774.50     29.62 o 
   3  -1  14      112.35      126.20     15.75 o 
   4  -1  14      751.21      706.52     29.80 o 
   5  -1  14       15.62       26.20     21.83 o 
   6  -1  14       10.92       24.14     23.72 o 
   7  -1  14       26.08       14.30     39.98 o 
   8  -1  14      397.26      402.23     93.92 o 
  -7   0  14        6.76      -32.96     24.91 o 
  -6   0  14       90.06       87.07     29.45 o 
  -5   0  14       25.35       51.29     24.91 o 
  -4   0  14      743.15      684.52     33.39 o 
  -3   0  14        4.34      -12.50     15.75 o 
  -2   0  14      791.23      740.68     28.08 o 
  -1   0  14     1160.57     1088.03     27.23 o 
   0   0  14      144.37      269.44     21.83 o 
   1   0  14     1942.64     1785.90     37.42 o 
   2   0  14      619.34      605.06     21.83 o 
   3   0  14      279.50      293.76     20.98 o 
   4   0  14     1319.88     1264.49     43.07 o 
   5   0  14        5.87       10.27     21.83 o 
   6   0  14      115.81      171.84     40.15 o 
   7   0  14        0.75       -8.48     24.83 o 
   8   0  14       79.92       92.30     33.56 o 
  -7   1  14        0.30       -7.88     29.37 o 
  -6   1  14       34.14       39.90     26.80 o 
  -5   1  14       21.46       16.87     23.89 o 
  -4   1  14      320.60      382.20     28.60 o 
  -3   1  14       19.24       16.18     16.01 o 
  -2   1  14      190.79      172.86     10.02 o 
  -1   1  14       48.23       42.72      7.88 o 
   0   1  14       14.34        7.28      9.25 o 
   1   1  14       60.23       51.46      9.67 o 
   2   1  14      115.92      135.70     14.81 o 
   3   1  14      288.84      347.10     26.46 o 
   4   1  14      172.98      199.49     19.26 o 
   5   1  14       45.78       48.20     16.70 o 
   6   1  14       43.34       86.22     18.66 o 
   7   1  14        7.50       17.38     26.54 o 
   8   1  14       82.67       64.98     39.98 o 
  -7   2  14        0.95       34.93     27.83 o 
  -6   2  14      102.31       91.18     36.82 o 
  -5   2  14        0.27      -10.62     48.63 o 
  -4   2  14        0.10      -11.47     29.62 o 
  -3   2  14       26.65       19.18     13.87 o 
  -2   2  14      110.49       99.32     13.01 o 
  -1   2  14      166.41      175.43     10.19 o 
   0   2  14      289.35      290.24     15.07 o 
   1   2  14      282.78      308.74     15.07 o 
   2   2  14      176.08      195.29     16.27 o 
   3   2  14       54.87       50.43     13.87 o 
   4   2  14        2.14      -16.44     13.19 o 
   5   2  14       32.23       15.15     16.70 o 
   6   2  14      136.46      179.28     28.94 o 
   7   2  14       19.40      -13.01     32.45 o 
   8   2  14       36.99       36.99     32.02 o 
  -7   3  14        3.10       -8.56     25.26 o 
  -6   3  14       71.65       52.66     31.68 o 
  -5   3  14       89.22       96.83     22.09 o 
  -4   3  14       76.58      109.85     18.24 o 
  -3   3  14      111.23      137.25     24.49 o 
  -2   3  14       24.26        3.94      8.30 o 
  -1   3  14        7.21        7.28      6.16 o 
   0   3  14       28.94       28.08      7.36 o 
   1   3  14        1.63        5.14      9.25 o 
   2   3  14       68.58       64.13     19.61 o 
   3   3  14       75.09       75.69     14.64 o 
   4   3  14      107.00      123.89     19.61 o 
   5   3  14       78.29       88.27     19.01 o 
   6   3  14      284.57      307.03     25.77 o 
   7   3  14       51.65       52.66     20.03 o 
   8   3  14        9.04        9.59     27.74 o 
  -7   4  14        4.76        5.74     28.85 o 
  -6   4  14       88.51      117.30     61.39 o 
  -5   4  14        4.07       51.80     18.58 o 
  -4   4  14        4.01      -18.49     15.15 o 
  -3   4  14       91.91       91.27     16.52 o 
  -2   4  14        6.33        1.20     13.10 o 
  -1   4  14       93.17       92.30      8.13 o 
   0   4  14       22.58       22.43      7.79 o 
   1   4  14       26.03       23.63     11.30 o 
   2   4  14        2.19       -3.60     13.19 o 
   3   4  14       93.13       90.67     19.95 o 
   4   4  14        0.24      -20.38     14.38 o 
   5   4  14        3.07      -16.35     15.58 o 
   6   4  14        0.10       -5.31     16.18 o 
   7   4  14       36.01       49.66     20.55 o 
   8   4  14        3.48        4.88     20.46 o 
  -7   5  14        6.57       25.09     41.78 o 
  -6   5  14       56.77       16.70     22.69 o 
  -5   5  14        1.06       23.63     19.09 o 
  -4   5  14        2.60       -0.34     16.10 o 
  -3   5  14        3.56       -9.42     20.72 o 
  -2   5  14        8.58        1.28     10.45 o 
  -1   5  14        0.65        1.37      7.02 o 
   0   5  14        0.00       -6.16      7.36 o 
   1   5  14        6.60       -2.91      7.96 o 
   2   5  14        6.65       -7.53      9.59 o 
   3   5  14       92.68      110.19     16.44 o 
   4   5  14       88.29       91.87     17.89 o 
   5   5  14        4.92      -23.97     15.84 o 
   6   5  14      113.13      132.19     21.40 o 
   7   5  14        2.73       -5.22     19.18 o 
   8   5  14       16.54       28.94     21.49 o 
  -6   6  14      111.70       93.41     25.17 o 
  -5   6  14      237.00      268.33     26.37 o 
  -4   6  14      141.39      187.76     24.83 o 
  -3   6  14      491.33      386.99     27.14 o 
  -2   6  14      383.43      364.65     20.46 o 
  -1   6  14       43.56       27.83      9.85 o 
   0   6  14       11.11        7.45      9.67 o 
   1   6  14       62.51       80.99     11.13 o 
   2   6  14      111.48      131.51     17.55 o 
   3   6  14       78.09       70.72     19.44 o 
   4   6  14      442.44      459.08     32.79 o 
   5   6  14      105.55      118.75     24.23 o 
   6   6  14       99.25       90.50     20.12 o 
   7   6  14      636.63      570.73     34.08 o 
   8   6  14       43.47       23.03     21.66 o 
  -6   7  14       11.10       50.43     41.35 o 
  -5   7  14      681.04      680.06     72.86 o 
  -4   7  14        8.97       38.78     19.61 o 
  -3   7  14      487.85      437.34     29.80 o 
  -2   7  14        1.60       55.22     24.91 o 
  -1   7  14       30.29       17.72     11.47 o 
   0   7  14       14.88      -13.53      8.48 o 
   1   7  14       15.05       22.86      9.08 o 
   2   7  14       22.01       -0.51      9.33 o 
   3   7  14       30.67       52.06     11.90 o 
   4   7  14        2.77       -1.11     15.75 o 
   5   7  14      288.92      340.42     32.28 o 
   6   7  14       94.19      139.81     49.74 o 
   7   7  14      622.98      603.26     33.39 o 
   8   7  14       16.43       16.78     25.77 o 
  -6   8  14       58.44       -4.54     39.81 o 
  -5   8  14      347.72      369.01     57.45 o 
  -4   8  14       61.49       45.98     21.15 o 
  -3   8  14      132.32      137.42     21.49 o 
  -2   8  14      263.18      256.60     20.46 o 
  -1   8  14       10.23       -7.02     15.58 o 
   0   8  14      334.84      346.67     16.61 o 
   1   8  14       73.17       66.53     10.19 o 
   2   8  14      273.69      361.65     26.63 o 
   3   8  14        8.83       -5.91      9.08 o 
   4   8  14      385.49      406.34     27.83 o 
   5   8  14      132.59      175.94     22.86 o 
   6   8  14       87.47       93.92     27.23 o 
   7   8  14      266.16      266.44     52.57 o 
  -6   9  14       71.78       43.15     42.55 o 
  -5   9  14       38.64      -46.83     33.73 o 
  -4   9  14        3.92        3.60     22.18 o 
  -3   9  14       31.84       23.20     18.92 o 
  -2   9  14      702.30      713.37     34.76 o 
  -1   9  14       13.09        0.60     17.55 o 
   0   9  14      163.84      168.75     23.97 o 
   1   9  14        0.00       -4.20      8.30 o 
   2   9  14      829.12      804.64     26.28 o 
   3   9  14       22.03       38.19     10.79 o 
   4   9  14      383.79      423.30     25.26 o 
   5   9  14       34.56       45.89     16.95 o 
   6   9  14       47.37       45.81     26.97 o 
   7   9  14       41.90       19.44     40.07 o 
  -5  10  14      236.91      222.78     52.83 o 
  -4  10  14       17.10       -5.57     32.79 o 
  -3  10  14       42.26       33.48     21.66 o 
  -2  10  14       91.77      101.71     20.46 o 
  -1  10  14      235.18      243.75     28.00 o 
   0  10  14      620.78      611.65     22.60 o 
   1  10  14      439.77      414.90     27.06 o 
   2  10  14      414.15      410.28     31.16 o 
   3  10  14       14.16       12.93     14.04 o 
   4  10  14       36.01       32.28     15.67 o 
   5  10  14      228.49      244.18     27.48 o 
   6  10  14       14.42       11.64     27.65 o 
   7  10  14      125.50      120.04     34.16 o 
  -5  11  14       76.26       71.66     43.75 o 
  -4  11  14       18.92       10.70     36.05 o 
  -3  11  14       59.82      116.70     24.91 o 
  -2  11  14       67.66       71.58     22.26 o 
  -1  11  14       27.71        2.83     19.01 o 
   0  11  14        5.94      -10.19     14.90 o 
   1  11  14        9.35       -4.28     11.56 o 
   2  11  14        3.42       -1.71     12.41 o 
   3  11  14      226.03      244.35     26.28 o 
   4  11  14       70.02      109.85     19.35 o 
   5  11  14      106.47      109.93     24.23 o 
   6  11  14        9.52        4.28     21.66 o 
  -4  12  14       39.28       67.38     41.61 o 
  -3  12  14       75.57      105.22     41.95 o 
  -2  12  14       49.17       53.85     32.02 o 
  -1  12  14       15.85       14.30     30.82 o 
   0  12  14      727.68      610.20     38.70 o 
   1  12  14      142.57      175.69     17.29 o 
   2  12  14      403.46      386.05     25.86 o 
   3  12  14       12.49       16.27     16.61 o 
   4  12  14        0.05        0.86     28.00 o 
   5  12  14       15.14       29.20     29.02 o 
   6  12  14       38.40       14.73     23.63 o 
  -3  13  14      102.50       44.52     40.33 o 
  -2  13  14       28.72       54.37     38.61 o 
  -1  13  14       86.02       83.39     23.89 o 
   0  13  14        5.96       35.62     21.75 o 
   1  13  14        5.07       15.67     19.52 o 
   2  13  14        0.33        7.53     16.78 o 
   3  13  14      162.04      172.43     26.20 o 
   4  13  14        8.21       22.77     23.29 o 
   5  13  14       36.90       33.13     24.66 o 
  -2  14  14        4.55        4.54     37.42 o 
  -1  14  14        0.00       38.70     32.96 o 
   0  14  14      125.94      103.34     46.32 o 
   1  14  14       15.99       35.45     20.55 o 
   2  14  14       64.64       13.19     18.15 o 
   3  14  14        7.85       21.23     18.49 o 
   4  14  14        0.13       20.89     18.75 o 
  -1  15  14        0.56        3.94     34.25 o 
   0  15  14        4.62       56.76     24.57 o 
   1  15  14        0.54       -3.17     18.84 o 
   2  15  14        6.07        4.54     20.29 o 
   3  15  14       27.05       87.76     22.09 o 
  -1 -11  15      147.90      189.30     30.31 o 
   0 -11  15        0.06       34.85     22.60 o 
   1 -11  15       97.13      149.57     40.15 o 
  -3 -10  15      183.10      230.83     30.82 o 
  -2 -10  15        0.06       -1.03     20.21 o 
  -1 -10  15      149.61      148.46     23.29 o 
   0 -10  15       44.20       67.47     23.37 o 
   1 -10  15      184.08      242.81     94.61 o 
   2 -10  15        7.67       72.26     64.73 o 
   3 -10  15      162.61      104.80     27.91 o 
  -4  -9  15      116.62      146.24     25.94 o 
  -3  -9  15      108.32       98.12     22.69 o 
  -2  -9  15        7.17        5.48     17.64 o 
  -1  -9  15       45.51        6.94     15.67 o 
   0  -9  15        6.98       37.07     24.49 o 
   1  -9  15        3.94       29.37     40.58 o 
   2  -9  15        7.65       37.16     16.87 o 
   3  -9  15      108.34       75.17     26.88 o 
   4  -9  15       53.25       23.72     27.83 o 
  -4  -8  15       85.67       72.09     24.83 o 
  -3  -8  15        3.53       -7.53     17.89 o 
  -2  -8  15        0.26        0.60     17.89 o 
  -1  -8  15       46.85       23.89     16.44 o 
   0  -8  15      384.97      424.67     45.29 o 
   1  -8  15      176.22      173.46     33.90 o 
   2  -8  15       88.76       93.75     35.36 o 
   3  -8  15       78.88       92.30     26.03 o 
   4  -8  15      192.66      199.49     32.28 o 
   5  -8  15       26.77       67.81     30.14 o 
  -5  -7  15        6.78      -17.21     17.04 o 
  -4  -7  15        4.91       -4.02     18.66 o 
  -3  -7  15       44.50       35.87     19.01 o 
  -2  -7  15     1378.42     1356.62     48.72 o 
  -1  -7  15        1.39      -13.78     14.98 o 
   0  -7  15      218.85      246.07     18.41 o 
   1  -7  15        5.73       13.96     15.50 o 
   2  -7  15     1203.80     1158.92    107.19 o 
   3  -7  15        5.15       14.64     23.12 o 
   4  -7  15      355.51      354.63     36.13 o 
   5  -7  15        9.03        4.97     27.48 o 
  -5  -6  15      169.17      167.55     25.17 o 
  -4  -6  15      526.18      549.07     26.28 o 
  -3  -6  15      125.02      157.45     18.32 o 
  -2  -6  15       12.47       28.08     16.18 o 
  -1  -6  15      580.42      535.71     22.00 o 
   0  -6  15      262.72      300.35     19.61 o 
   1  -6  15     1358.52     1231.10     45.38 o 
   2  -6  15        0.03       -5.39     14.38 o 
   3  -6  15       66.90       27.40     32.79 o 
   4  -6  15      190.60      167.47     30.39 o 
   5  -6  15      130.64      147.52     31.85 o 
   6  -6  15       65.75       66.35     47.43 o 
  -6  -5  15       74.91       69.69     23.29 o 
  -5  -5  15       47.33       54.88     21.66 o 
  -4  -5  15      157.83      136.48     19.35 o 
  -3  -5  15      180.43      214.13     19.01 o 
  -2  -5  15      322.06      397.27     18.75 o 
  -1  -5  15      187.29      207.11     16.78 o 
   0  -5  15       81.53      103.51     14.56 o 
   1  -5  15      100.61       97.18     15.07 o 
   2  -5  15       40.18       41.95     13.27 o 
   3  -5  15      826.55      666.96     40.15 o 
   4  -5  15      170.27      219.70     30.57 o 
   5  -5  15      118.66      131.00     29.88 o 
   6  -5  15      154.65      120.64     32.11 o 
  -6  -4  15       55.21       62.07     22.52 o 
  -5  -4  15      194.08      232.45     25.34 o 
  -4  -4  15      405.01      426.89     24.91 o 
  -3  -4  15       50.04       38.96     15.58 o 
  -2  -4  15        0.12        5.91     12.84 o 
  -1  -4  15     1552.53     1407.39     33.90 o 
   0  -4  15     1340.80     1259.61     36.39 o 
   1  -4  15     2470.21     2415.28     56.59 o 
   2  -4  15      300.38      321.50     27.91 o 
   3  -4  15      227.33      234.34     29.37 o 
   4  -4  15      340.85      340.59     41.61 o 
   5  -4  15      145.50      213.10     37.33 o 
   6  -4  15      429.23      461.05     42.55 o 
   7  -4  15        1.88      -30.74     36.73 o 
  -6  -3  15       89.92       93.75     32.36 o 
  -5  -3  15        5.67      -24.14     20.46 o 
  -4  -3  15      309.10      343.58     30.22 o 
  -3  -3  15      714.60      683.49     34.76 o 
  -2  -3  15      124.30      113.02     14.73 o 
  -1  -3  15      255.32      302.49     17.72 o 
   0  -3  15       16.47       28.85     11.47 o 
   1  -3  15      100.15      112.76     22.35 o 
   2  -3  15       36.98       29.97     14.38 o 
   3  -3  15      679.88      628.09     28.77 o 
   4  -3  15       48.65       45.46     22.35 o 
   5  -3  15        0.95       -7.88     22.35 o 
   6  -3  15      400.71      411.48     39.90 o 
   7  -3  15      260.80      286.99     67.12 o 
  -6  -2  15      229.32      218.33     36.82 o 
  -5  -2  15        3.44      -23.37     20.72 o 
  -4  -2  15      320.46      318.33     29.20 o 
  -3  -2  15       48.75       35.45     14.30 o 
  -2  -2  15      218.31      238.53     25.43 o 
  -1  -2  15      333.92      377.15     16.01 o 
   0  -2  15     2566.28     2361.69     49.49 o 
   1  -2  15      371.96      412.42     18.24 o 
   2  -2  15      864.48      808.58     31.59 o 
   3  -2  15       91.73      119.01     16.27 o 
   4  -2  15       79.50       56.34     22.18 o 
   5  -2  15        7.58       -7.71     21.40 o 
   6  -2  15      496.14      488.79     41.10 o 
   7  -2  15        4.58      -18.84     28.25 o 
  -7  -1  15       38.60       23.63     30.91 o 
  -6  -1  15       75.36       65.16     28.85 o 
  -5  -1  15        3.56       -5.57     21.32 o 
  -4  -1  15       29.76       37.84     19.52 o 
  -3  -1  15      472.67      474.41     28.34 o 
  -2  -1  15      214.66      203.00     18.58 o 
  -1  -1  15      597.68      597.61     21.23 o 
   0  -1  15       36.42       17.21     10.02 o 
   1  -1  15      277.28      288.45     21.83 o 
   2  -1  15      136.60      142.98     23.72 o 
   3  -1  15     1116.77     1109.69     38.96 o 
   4  -1  15       24.04       11.30     13.70 o 
   5  -1  15       12.91       -1.88     42.64 o 
   6  -1  15      158.30      112.93     34.16 o 
   7  -1  15       62.68       48.20     38.44 o 
  -7   0  15        0.68        6.68     28.17 o 
  -6   0  15      147.84      145.12     33.13 o 
  -5   0  15       19.22       21.32     21.15 o 
  -4   0  15       65.96       39.81     19.35 o 
  -3   0  15       98.26       77.74     19.18 o 
  -2   0  15       13.66       10.96      7.53 o 
  -1   0  15      389.45      352.92     14.90 o 
   0   0  15      251.05      296.75     17.04 o 
   1   0  15      624.28      587.25     16.70 o 
   2   0  15      188.05      175.86     16.70 o 
   3   0  15      673.65      633.83     27.57 o 
   4   0  15      218.54      217.30     20.12 o 
   5   0  15        3.75       16.52     14.73 o 
   6   0  15      418.69      375.18     44.35 o 
   7   0  15        6.54      -14.98     25.69 o 
   8   0  15       36.22       49.74     31.08 o 
  -7   1  15        0.46       20.38     31.16 o 
  -6   1  15      260.62      244.70     57.36 o 
  -5   1  15       29.49      -21.49     26.80 o 
  -4   1  15      335.12      416.70     30.91 o 
  -3   1  15        0.09      -15.24     15.75 o 
  -2   1  15      194.29      198.21     16.95 o 
  -1   1  15       45.01       35.53      8.48 o 
   0   1  15       11.58       17.98      9.76 o 
   1   1  15        0.32       -5.39      8.65 o 
   2   1  15       66.56       68.07     13.36 o 
   3   1  15       28.55       31.25     27.57 o 
   4   1  15      404.33      433.74     24.83 o 
   5   1  15        6.22       14.73     15.67 o 
   6   1  15      330.84      411.74     37.67 o 
   7   1  15        5.99      -23.37     27.91 o 
   8   1  15        4.26       12.59     29.20 o 
  -7   2  15        0.06       36.73     28.60 o 
  -6   2  15        9.99       13.61     25.34 o 
  -5   2  15        2.38      -28.94     21.40 o 
  -4   2  15       30.43       -5.74     18.49 o 
  -3   2  15      142.77      145.04     20.55 o 
  -2   2  15        1.70       -9.42     11.30 o 
  -1   2  15      246.50      260.02     12.07 o 
   0   2  15       75.47       78.85     11.04 o 
   1   2  15      204.58      217.47     13.87 o 
   2   2  15        2.38       -5.05     10.87 o 
   3   2  15      281.85      318.33     21.49 o 
   4   2  15       83.39      111.05     21.75 o 
   5   2  15       24.50       36.73     17.12 o 
   6   2  15       57.92       65.07     37.24 o 
   7   2  15       10.55      -18.24     26.37 o 
   8   2  15      232.89      221.15     37.24 o 
  -7   3  15        6.06        2.83     27.83 o 
  -6   3  15       26.80        5.82     21.75 o 
  -5   3  15        0.35       -2.83     19.01 o 
  -4   3  15       89.07      119.69     23.03 o 
  -3   3  15        2.96       -0.94     14.30 o 
  -2   3  15        0.24        4.97      8.30 o 
  -1   3  15       23.24        5.91      7.11 o 
   0   3  15        9.48        4.88      7.36 o 
   1   3  15        2.81       -0.34      9.33 o 
   2   3  15        5.47       -1.80     11.22 o 
   3   3  15       23.36       29.20     16.27 o 
   4   3  15       37.66       37.93     16.01 o 
   5   3  15      114.64      144.35     21.15 o 
   6   3  15       11.59       10.62     23.12 o 
   7   3  15        9.96        9.16     19.09 o 
   8   3  15       31.66       10.79     85.70 o 
  -7   4  15       57.70       27.57     29.11 o 
  -6   4  15       30.03       24.74     30.14 o 
  -5   4  15       21.00       37.07     21.49 o 
  -4   4  15        9.29       -7.62     15.84 o 
  -3   4  15       53.34       24.32     15.24 o 
  -2   4  15        0.56       -3.77     13.96 o 
  -1   4  15       75.86       57.02      8.22 o 
   0   4  15       94.37       82.19      9.76 o 
   1   4  15      154.33      154.11     14.04 o 
   2   4  15       32.02       32.02     17.81 o 
   3   4  15       37.20       21.66     14.04 o 
   4   4  15       16.75       28.85     15.75 o 
   5   4  15       13.43       -0.17     16.44 o 
   6   4  15       87.17       99.23     20.29 o 
   7   4  15       12.26       -6.25     19.01 o 
   8   4  15      130.71      127.57     31.94 o 
  -6   5  15       90.87      119.18     30.91 o 
  -5   5  15        7.39       31.25     19.44 o 
  -4   5  15      236.31      263.45     23.54 o 
  -3   5  15       99.64       96.23     17.64 o 
  -2   5  15      114.73      142.81     19.09 o 
  -1   5  15       61.55       54.80     12.50 o 
   0   5  15        2.15      -11.90      7.79 o 
   1   5  15        5.02       -0.51      7.62 o 
   2   5  15        0.09        9.08     13.10 o 
   3   5  15      110.87      124.75     17.38 o 
   4   5  15      125.62      125.86     19.18 o 
   5   5  15      135.06      176.63     22.26 o 
   6   5  15      161.75      154.20     22.35 o 
   7   5  15        0.94       12.33     19.95 o 
   8   5  15        5.05       19.44     20.89 o 
  -6   6  15       27.71       31.25     23.72 o 
  -5   6  15      107.14      124.32     22.18 o 
  -4   6  15        5.36       16.87     17.72 o 
  -3   6  15     1136.56     1029.98     53.08 o 
  -2   6  15      123.02      138.19     16.35 o 
  -1   6  15      151.90      133.39     15.24 o 
   0   6  15      590.73      527.83     18.24 o 
   1   6  15       13.08        6.42      8.90 o 
   2   6  15      383.45      366.87     23.97 o 
   3   6  15      456.95      390.50     28.00 o 
   4   6  15      259.08      327.66     30.82 o 
   5   6  15      336.87      375.61     27.91 o 
   6   6  15        3.51       34.93     18.75 o 
   7   6  15       54.73       83.22     21.83 o 
   8   6  15      156.74      161.05     26.28 o 
  -6   7  15       89.15       87.76     44.01 o 
  -5   7  15        7.08       42.04     24.49 o 
  -4   7  15      103.35      129.03     26.20 o 
  -3   7  15      572.80      596.93     32.36 o 
  -2   7  15       13.62      -15.07     11.82 o 
  -1   7  15      550.72      506.17     31.51 o 
   0   7  15        0.11      -11.04     10.19 o 
   1   7  15       53.32       38.44     15.07 o 
   2   7  15       84.73       68.58     12.50 o 
   3   7  15      548.37      545.39     32.79 o 
   4   7  15       21.15       33.31     20.98 o 
   5   7  15      471.12      451.46     34.93 o 
   6   7  15       16.43      -21.83     28.77 o 
   7   7  15      164.80      182.97     24.83 o 
  -6   8  15        3.05       17.55     40.67 o 
  -5   8  15      226.16      200.00     32.71 o 
  -4   8  15       28.86       45.89     56.51 o 
  -3   8  15      767.16      749.16     36.64 o 
  -2   8  15      156.85      153.17     40.75 o 
  -1   8  15      193.26      175.69     23.37 o 
   0   8  15     4384.72     4244.85     94.69 o 
   1   8  15       21.57       12.84     13.36 o 
   2   8  15     1885.09     1768.18     44.95 o 
   3   8  15      333.48      347.10     19.69 o 
   4   8  15       27.93      -12.41     16.44 o 
   5   8  15      744.92      720.39     41.87 o 
   6   8  15      114.65      177.31     30.48 o 
   7   8  15      379.84      388.96     56.68 o 
  -5   9  15        1.77       -7.96     35.27 o 
  -4   9  15        3.29      -20.21     22.52 o 
  -3   9  15      342.85      315.16     32.36 o 
  -2   9  15        4.08        8.39     23.20 o 
  -1   9  15      192.57      135.88     23.46 o 
   0   9  15        0.00      -19.95     10.02 o 
   1   9  15       39.90       15.33     15.92 o 
   2   9  15       60.68       97.95     13.96 o 
   3   9  15      336.64      398.72     20.12 o 
   4   9  15       59.08       55.65     16.61 o 
   5   9  15      168.28      170.72     20.81 o 
   6   9  15       22.67      -12.41     39.73 o 
   7   9  15       10.80       -9.76     40.15 o 
  -5  10  15       48.25       90.33     43.49 o 
  -4  10  15      162.54      215.16     49.74 o 
  -3  10  15      133.12      111.22     25.86 o 
  -2  10  15       24.02       30.65     20.29 o 
  -1  10  15       92.60       61.05     20.98 o 
   0  10  15      314.32      375.52     32.71 o 
   1  10  15      112.02       70.12     12.24 o 
   2  10  15       70.39       56.76     13.44 o 
   3  10  15      159.16      168.07     18.49 o 
   4  10  15      182.86      198.12     20.98 o 
   5  10  15        0.15       -0.09     20.81 o 
   6  10  15      318.17      336.99     44.26 o 
   7  10  15       25.65       58.65     31.16 o 
  -4  11  15        0.22       -1.11     38.01 o 
  -3  11  15        6.51      -16.10     20.81 o 
  -2  11  15      208.01      194.18     29.45 o 
  -1  11  15       95.59       92.21     27.83 o 
   0  11  15       39.59       26.97     21.58 o 
   1  11  15       13.57        2.31     12.33 o 
   2  11  15      170.37      147.26     16.52 o 
   3  11  15      103.25      121.15     18.41 o 
   4  11  15      215.74      225.69     39.64 o 
   5  11  15       91.57       80.05     23.80 o 
   6  11  15       60.17       41.78     25.86 o 
  -4  12  15      171.07      184.16     50.77 o 
  -3  12  15        9.22      -41.52     35.87 o 
  -2  12  15       46.42       51.03     22.09 o 
  -1  12  15      113.92      132.79     38.19 o 
   0  12  15      145.83      200.95     28.17 o 
   1  12  15      232.37      216.44     21.15 o 
   2  12  15       12.23       27.06     17.21 o 
   3  12  15      212.38      232.45     23.03 o 
   4  12  15      156.49      123.72     25.34 o 
   5  12  15       30.77       62.42     23.97 o 
   6  12  15       69.56       57.54     25.51 o 
  -3  13  15       10.17      -33.90     35.53 o 
  -2  13  15       56.76       36.39     39.38 o 
  -1  13  15        0.03        6.42     21.15 o 
   0  13  15        8.80       -6.59     21.49 o 
   1  13  15        0.01       -6.16     28.43 o 
   2  13  15       47.30       26.11     17.89 o 
   3  13  15       19.04       29.62     17.98 o 
   4  13  15       86.81      100.77     26.80 o 
   5  13  15       37.97       42.55     24.57 o 
  -2  14  15        0.79      -22.43     36.13 o 
  -1  14  15       26.57       25.69     21.49 o 
   0  14  15       44.37       63.01     32.02 o 
   1  14  15       78.45       43.92     20.81 o 
   2  14  15       26.54       27.31     19.95 o 
   3  14  15        8.22       24.74     18.15 o 
   4  14  15        4.92        7.28     23.80 o 
  -1  15  15       12.62      -24.49     38.53 o 
   0  15  15        0.02       27.91     25.00 o 
   1  15  15        1.20        8.56     24.49 o 
   2  15  15        5.45       27.06     21.49 o 
   3  15  15       30.55       60.62     25.09 o 
  -2 -10  16       48.52       59.68     20.63 o 
  -1 -10  16       50.54       94.95     26.54 o 
   0 -10  16       22.57       31.51     48.55 o 
   1 -10  16       64.61      134.16     60.45 o 
   2 -10  16       42.13       50.69     32.71 o 
  -3  -9  16        0.85      -22.18     19.18 o 
  -2  -9  16       30.15       26.11     18.32 o 
  -1  -9  16        1.24        1.71     17.55 o 
   0  -9  16        2.72       31.76     21.06 o 
   1  -9  16        6.11       29.80     51.80 o 
   2  -9  16       78.91       39.64     31.59 o 
   3  -9  16        7.04       48.80     24.74 o 
  -4  -8  16      327.71      346.32     30.05 o 
  -3  -8  16      102.43      112.33     22.43 o 
  -2  -8  16       33.78       34.42     18.32 o 
  -1  -8  16        2.28        2.23     17.21 o 
   0  -8  16      375.55      424.75     30.91 o 
   1  -8  16        3.45       29.62     17.55 o 
   2  -8  16       61.88       59.16     27.23 o 
   3  -8  16       28.60        8.90     48.03 o 
   4  -8  16      344.82      320.98     69.44 o 
  -5  -7  16       38.61       53.85     24.06 o 
  -4  -7  16        0.19      -22.95     35.10 o 
  -3  -7  16       77.30       76.80     20.12 o 
  -2  -7  16      409.14      460.37     28.60 o 
  -1  -7  16      251.54      336.31     24.32 o 
   0  -7  16       25.52       18.41     14.64 o 
   1  -7  16       43.13       50.69     17.12 o 
   2  -7  16      305.61      356.86    105.31 o 
   3  -7  16      333.18      339.13     74.23 o 
   4  -7  16       62.62      101.80     27.83 o 
   5  -7  16        0.04       23.29     36.99 o 
  -5  -6  16        9.31       -8.22     21.83 o 
  -4  -6  16        9.57       21.92     17.38 o 
  -3  -6  16      124.03      149.15     18.75 o 
  -2  -6  16        0.94       24.23     16.95 o 
  -1  -6  16       91.96      122.43     16.10 o 
   0  -6  16      169.05      190.16     17.12 o 
   1  -6  16      176.45      202.83     18.41 o 
   2  -6  16       36.84       39.38     22.18 o 
   3  -6  16      133.70      149.66     37.50 o 
   4  -6  16       25.10       18.92     24.91 o 
   5  -6  16       37.68       63.44     32.71 o 
   6  -6  16       43.89       84.76     33.22 o 
  -5  -5  16       17.08       47.86     22.09 o 
  -4  -5  16      132.41      152.31     20.03 o 
  -3  -5  16      589.58      591.02     33.65 o 
  -2  -5  16      460.14      450.26     19.26 o 
  -1  -5  16      720.05      713.45     29.28 o 
   0  -5  16       89.22      103.77     21.40 o 
   1  -5  16      131.66      162.42     16.87 o 
   2  -5  16      399.24      400.95     44.61 o 
   3  -5  16      859.06      796.85     43.84 o 
   4  -5  16      395.34      482.89     40.50 o 
   5  -5  16        0.05       12.93     26.28 o 
   6  -5  16        5.15       29.80     29.62 o 
  -6  -4  16       70.48       41.27     23.37 o 
  -5  -4  16      458.65      506.34     33.13 o 
  -4  -4  16       32.87       44.61     20.81 o 
  -3  -4  16      526.29      554.63     25.43 o 
  -2  -4  16       65.12       49.66     14.04 o 
  -1  -4  16      253.17      289.99     16.44 o 
   0  -4  16      367.00      414.05     23.29 o 
   1  -4  16      425.31      447.44     22.60 o 
   2  -4  16      164.46      139.39     22.86 o 
   3  -4  16      977.47      957.29     48.72 o 
   4  -4  16      169.23      194.18     29.11 o 
   5  -4  16      737.99      648.90     47.09 o 
   6  -4  16       40.72       66.10     29.62 o 
  -6  -3  16        3.45       -3.77     20.03 o 
  -5  -3  16       20.57       15.15     20.81 o 
  -4  -3  16      617.72      613.88     30.74 o 
  -3  -3  16       48.30       51.71     14.47 o 
  -2  -3  16     2052.36     2034.97     51.37 o 
  -1  -3  16        4.19      -17.89     11.56 o 
   0  -3  16      155.15      198.80     15.75 o 
   1  -3  16       66.99       84.25     13.36 o 
   2  -3  16     1743.31     1565.95     51.20 o 
   3  -3  16      215.75      275.00     28.51 o 
   4  -3  16     1672.15     1400.80     61.47 o 
   5  -3  16        1.90       -9.33     31.34 o 
   6  -3  16      236.26      268.41     45.55 o 
   7  -3  16        0.68       16.87     28.34 o 
  -6  -2  16       32.30       17.72     23.89 o 
  -5  -2  16       28.91       32.96     23.72 o 
  -4  -2  16       51.78       30.31     22.26 o 
  -3  -2  16      105.00      105.31     16.52 o 
  -2  -2  16       29.43       -2.65     21.58 o 
  -1  -2  16      796.78      723.81     24.32 o 
   0  -2  16      260.48      292.04     14.81 o 
   1  -2  16     1169.16     1121.42     30.91 o 
   2  -2  16       65.29       62.16     15.24 o 
   3  -2  16      246.99      283.40     39.47 o 
   4  -2  16        4.65        1.20     21.15 o 
   5  -2  16      130.01      135.70     35.53 o 
   6  -2  16       55.90       85.10     27.91 o 
   7  -2  16        2.96      -13.19     29.37 o 
  -6  -1  16       16.30       20.55     28.51 o 
  -5  -1  16       36.50        3.42     37.93 o 
  -4  -1  16      112.97       75.52     22.95 o 
  -3  -1  16        6.92        5.99     26.54 o 
  -2  -1  16       47.45       45.04     13.36 o 
  -1  -1  16       12.44        7.36     11.47 o 
   0  -1  16        7.35        5.22      9.59 o 
   1  -1  16        0.39      -10.53      9.93 o 
   2  -1  16       22.65       31.94     14.13 o 
   3  -1  16      208.56      252.49     20.63 o 
   4  -1  16      143.76      150.52     18.49 o 
   5  -1  16       84.52       69.86     22.95 o 
   6  -1  16       56.86       54.80     25.69 o 
   7  -1  16        1.13        9.93     28.08 o 
  -6   0  16       56.04        2.14     22.95 o 
  -5   0  16       78.56       71.15     22.95 o 
  -4   0  16       15.77       -0.09     19.18 o 
  -3   0  16      216.02      270.98     26.46 o 
  -2   0  16        8.62      -14.47     12.67 o 
  -1   0  16       22.28        0.86     16.01 o 
   0   0  16       20.04       14.30     10.96 o 
   1   0  16        0.50        1.03      7.53 o 
   2   0  16        0.01      -10.70     11.73 o 
   3   0  16      175.68      178.43     18.49 o 
   4   0  16        6.27        1.54     13.78 o 
   5   0  16       93.73      100.94     18.24 o 
   6   0  16      204.57      195.29     31.16 o 
   7   0  16        0.06       19.86     35.96 o 
  -6   1  16      126.63       92.38     30.31 o 
  -5   1  16        1.03      -44.18     22.86 o 
  -4   1  16       16.28      -22.60     19.35 o 
  -3   1  16        5.41      -15.15     17.47 o 
  -2   1  16       14.25        7.19     14.64 o 
  -1   1  16       16.57       19.44      8.82 o 
   0   1  16       14.90        8.56     10.10 o 
   1   1  16        9.64        3.00      8.90 o 
   2   1  16        1.47       -1.03     16.44 o 
   3   1  16       14.93       13.27     15.67 o 
   4   1  16       32.18       34.76     15.67 o 
   5   1  16       32.03       29.88     15.75 o 
   6   1  16      233.29      262.85     33.31 o 
   7   1  16       19.93        7.02     25.26 o 
  -6   2  16       41.67       61.22     24.83 o 
  -5   2  16       39.09       24.49     21.58 o 
  -4   2  16        0.14      -10.87     18.41 o 
  -3   2  16       11.85        9.42     17.29 o 
  -2   2  16       54.85       50.43     14.90 o 
  -1   2  16       43.38       43.49      9.25 o 
   0   2  16       16.89        6.16      9.93 o 
   1   2  16      101.26      120.38     11.99 o 
   2   2  16       43.55       41.27     13.01 o 
   3   2  16       71.58       84.25     16.18 o 
   4   2  16       50.20       51.97     16.61 o 
   5   2  16       54.53       55.82     20.55 o 
   6   2  16       12.86       -3.94     16.44 o 
   7   2  16        3.18       14.90     41.44 o 
   8   2  16        3.47       -8.56     28.60 o 
  -6   3  16       39.11       28.34     27.91 o 
  -5   3  16       85.49       81.59     23.46 o 
  -4   3  16        0.68      -21.40     17.55 o 
  -3   3  16       19.63      -10.53     17.12 o 
  -2   3  16        1.96       -9.50     13.53 o 
  -1   3  16       38.14       36.82      8.82 o 
   0   3  16        2.21        0.94      7.96 o 
   1   3  16        8.35       14.81     10.02 o 
   2   3  16        4.83       -7.96     13.36 o 
   3   3  16       24.21       47.52     14.90 o 
   4   3  16        5.09       -7.28     15.15 o 
   5   3  16       29.03       -0.68     18.75 o 
   6   3  16       20.01       10.70     23.46 o 
   7   3  16       12.55        9.16     19.52 o 
   8   3  16        1.46      -35.79     27.14 o 
  -6   4  16       78.39       26.37     23.54 o 
  -5   4  16       14.74       31.51     29.62 o 
  -4   4  16        4.55       37.07     22.43 o 
  -3   4  16      711.20      544.19     29.80 o 
  -2   4  16        4.87      -16.10     14.73 o 
  -1   4  16       69.53       61.47     11.73 o 
   0   4  16      329.76      305.57     14.30 o 
   1   4  16      137.67      128.43     13.87 o 
   2   4  16      149.91      184.93     21.66 o 
   3   4  16       84.21      104.88     23.03 o 
   4   4  16        0.18      -23.20     14.56 o 
   5   4  16       19.25       30.74     17.55 o 
   6   4  16        7.54       -1.80     18.41 o 
   7   4  16        0.01        2.31     20.38 o 
   8   4  16        0.25        5.31     27.31 o 
  -6   5  16      188.13      176.97     29.88 o 
  -5   5  16      362.20      431.51     34.16 o 
  -4   5  16      202.28      234.08     23.20 o 
  -3   5  16      635.68      595.04     27.74 o 
  -2   5  16      214.07      228.51     24.14 o 
  -1   5  16       21.89       20.12     11.64 o 
   0   5  16       36.19       33.22      9.25 o 
   1   5  16        2.75       -3.34      8.22 o 
   2   5  16       61.28       60.96     17.72 o 
   3   5  16       27.66       25.34     14.73 o 
   4   5  16      189.28      212.93     22.60 o 
   5   5  16      493.12      464.48     29.02 o 
   6   5  16      484.53      535.20     31.59 o 
   7   5  16      367.07      418.93     31.68 o 
  -6   6  16      116.49      101.71     26.88 o 
  -5   6  16      163.37      199.32     24.91 o 
  -4   6  16       92.31      157.97     30.39 o 
  -3   6  16      233.21      282.54     46.58 o 
  -2   6  16      136.99      165.16     25.09 o 
  -1   6  16       98.78      114.04     20.63 o 
   0   6  16      106.72      103.51     10.87 o 
   1   6  16      496.25      237.68     25.17 o 
   2   6  16       31.39       15.75     11.99 o 
   3   6  16        4.29       -3.08     18.58 o 
   4   6  16      329.72      364.13     26.46 o 
   5   6  16       38.18       68.24     25.00 o 
   6   6  16      110.97      125.17     22.18 o 
   7   6  16       99.18       79.54     22.26 o 
  -6   7  16       49.51       32.36     43.92 o 
  -5   7  16      389.94      406.26     40.58 o 
  -4   7  16        5.64       15.50     27.23 o 
  -3   7  16      119.92      162.16     49.92 o 
  -2   7  16      120.72      131.94     23.37 o 
  -1   7  16     1066.95      955.41     45.98 o 
   0   7  16       48.18       57.79     10.70 o 
   1   7  16      102.54      100.26     19.18 o 
   2   7  16      617.79      619.53     24.23 o 
   3   7  16     1606.42     1527.51     61.73 o 
   4   7  16      258.62      279.97     29.97 o 
   5   7  16       79.25       28.60     26.46 o 
   6   7  16      111.18       97.95     22.00 o 
   7   7  16      500.43      503.95     41.27 o 
  -5   8  16      440.35      416.36     41.52 o 
  -4   8  16      501.45      507.80     41.78 o 
  -3   8  16       49.63       49.83     21.66 o 
  -2   8  16      145.97      155.05     24.32 o 
  -1   8  16     2068.57     1809.28     72.95 o 
   0   8  16        2.14      -11.64     11.82 o 
   1   8  16     4070.56     4067.97    116.87 o 
   2   8  16       46.03       60.62     12.07 o 
   3   8  16      932.52      872.19     28.17 o 
   4   8  16      250.68      278.00     29.88 o 
   5   8  16        2.07       -3.25     22.09 o 
   6   8  16      356.19      483.66     83.05 o 
   7   8  16      115.88      135.19     56.25 o 
  -5   9  16        4.12       -7.19     38.78 o 
  -4   9  16        0.82        5.14     39.38 o 
  -3   9  16       13.83      -16.35     20.89 o 
  -2   9  16      591.20      638.62     48.72 o 
  -1   9  16        8.46        3.42     18.07 o 
   0   9  16      271.68      276.37     28.85 o 
   1   9  16        2.12       -5.91     10.53 o 
   2   9  16      791.89      732.12     25.34 o 
   3   9  16       64.21      100.60     17.12 o 
   4   9  16      473.16      497.95     26.88 o 
   5   9  16       97.61      108.48     22.95 o 
   6   9  16      112.22      100.09     43.32 o 
   7   9  16        0.69      -63.10     37.93 o 
  -5  10  16      161.25      189.13     51.88 o 
  -4  10  16      318.84      249.23     52.23 o 
  -3  10  16      128.03      139.99     30.31 o 
  -2  10  16       48.83       25.34     20.29 o 
  -1  10  16       14.01       -4.71     18.92 o 
   0  10  16      358.61      328.86     32.11 o 
   1  10  16        0.03      -16.44     10.96 o 
   2  10  16      174.33      157.11     16.01 o 
   3  10  16       84.13      109.51     21.49 o 
   4  10  16      107.07      106.77     19.01 o 
   5  10  16      314.11      344.78     31.51 o 
   6  10  16      249.18      317.81     31.94 o 
  -4  11  16        5.40       -4.45     37.24 o 
  -3  11  16       75.52       42.64     23.54 o 
  -2  11  16      484.36      434.34     34.85 o 
  -1  11  16        7.70       -0.34     19.52 o 
   0  11  16      155.43      159.42     26.20 o 
   1  11  16        0.04       15.15     12.84 o 
   2  11  16      388.73      407.11     25.60 o 
   3  11  16       40.03        7.02     15.24 o 
   4  11  16      281.61      313.02     44.61 o 
   5  11  16       63.57       46.40     24.40 o 
   6  11  16       41.35       28.43     24.06 o 
  -4  12  16       27.89      -15.84     38.44 o 
  -3  12  16       52.60      109.25     45.12 o 
  -2  12  16       66.63       39.64     22.26 o 
  -1  12  16        2.90        3.00     21.15 o 
   0  12  16        2.79        1.97     20.89 o 
   1  12  16        0.43      -10.96     16.78 o 
   2  12  16        8.49       -0.51     16.27 o 
   3  12  16       72.80       83.91     19.18 o 
   4  12  16        9.27       -0.34     21.15 o 
   5  12  16       39.82       20.55     23.54 o 
  -3  13  16       11.22      -60.02     35.87 o 
  -2  13  16       30.65       55.14     36.99 o 
  -1  13  16       15.92       36.13     22.60 o 
   0  13  16        3.27        5.14     22.00 o 
   1  13  16        0.85       10.19     19.01 o 
   2  13  16       17.22       33.22     17.98 o 
   3  13  16       42.00       67.98     19.61 o 
   4  13  16       77.93       54.80     23.97 o 
   5  13  16        1.04      -17.04     22.26 o 
  -2  14  16        0.38       10.62     37.07 o 
  -1  14  16       47.80       81.51     38.61 o 
   0  14  16        2.49       31.76     23.63 o 
   1  14  16       98.70      153.94     33.90 o 
   2  14  16        1.03      -26.54     19.52 o 
   3  14  16       59.83       49.32     19.61 o 
   4  14  16        0.01       -9.67     23.63 o 
   0  15  16        2.39        0.34     30.99 o 
   1  15  16        1.11       34.33     25.26 o 
   2  15  16       25.73       40.50     22.77 o 
  -1 -10  17        8.66       31.85     39.38 o 
   0 -10  17        0.01       50.26     23.20 o 
   1 -10  17       13.79       41.87     21.32 o 
  -3  -9  17       59.22       46.40     28.17 o 
  -2  -9  17       25.63       27.83     19.61 o 
  -1  -9  17        3.61       44.26     19.78 o 
   0  -9  17        7.38       21.15     27.74 o 
   1  -9  17        0.87       -1.46     22.00 o 
   2  -9  17       29.83       19.18     32.53 o 
   3  -9  17       65.54       44.95     26.11 o 
  -3  -8  17      138.28      159.34     23.89 o 
  -2  -8  17        0.33       16.01     18.15 o 
  -1  -8  17        9.00       -3.60     16.01 o 
   0  -8  17      269.65      292.39     62.42 o 
   1  -8  17        6.67        4.54     19.69 o 
   2  -8  17       51.80       42.47     23.03 o 
   3  -8  17       69.99       94.86     43.75 o 
   4  -8  17       31.06       13.61     30.31 o 
  -4  -7  17       52.38       63.53     22.86 o 
  -3  -7  17       12.58      -18.75     18.41 o 
  -2  -7  17        0.63       -4.45     17.04 o 
  -1  -7  17       41.72       39.56     17.21 o 
   0  -7  17        3.75        8.05     16.95 o 
   1  -7  17        6.87       16.61     16.52 o 
   2  -7  17       24.14       -5.14     21.75 o 
   3  -7  17        2.34        3.00     32.11 o 
   4  -7  17        0.18        3.94     24.23 o 
   5  -7  17       73.79       90.76     31.25 o 
  -5  -6  17      185.67      197.95     28.34 o 
  -4  -6  17       15.75       43.41     18.41 o 
  -3  -6  17      200.48      233.39     21.15 o 
  -2  -6  17      161.08      193.50     22.00 o 
  -1  -6  17      112.07      117.38     18.92 o 
   0  -6  17      281.26      306.60     21.40 o 
   1  -6  17      424.39      412.68     23.37 o 
   2  -6  17      258.71      299.58     31.42 o 
   3  -6  17       72.25       76.11     31.94 o 
   4  -6  17       10.35       36.64     25.94 o 
   5  -6  17      608.72      592.30    100.34 o 
  -5  -5  17      356.78      401.12     32.11 o 
  -4  -5  17      100.24       96.06     22.86 o 
  -3  -5  17       34.76       18.58     15.50 o 
  -2  -5  17      308.57      361.48     25.86 o 
  -1  -5  17        1.02       -0.26     13.01 o 
   0  -5  17       35.94       26.20     13.78 o 
   1  -5  17       13.12       30.74     13.96 o 
   2  -5  17      108.00      117.04     25.43 o 
   3  -5  17       33.60       37.93     23.80 o 
   4  -5  17       79.17      120.46     29.02 o 
   5  -5  17      138.89      118.50     30.74 o 
   6  -5  17       55.11       55.48     30.74 o 
  -5  -4  17       14.52       55.48     22.52 o 
  -4  -4  17      305.92      282.71     27.91 o 
  -3  -4  17      206.77      212.85     19.44 o 
  -2  -4  17      147.83      165.16     22.18 o 
  -1  -4  17      223.11      287.42     18.75 o 
   0  -4  17     2890.94     2850.48     67.98 o 
   1  -4  17      231.45      258.39     19.44 o 
   2  -4  17     1049.65     1010.46     40.15 o 
   3  -4  17      261.88      301.97     78.68 o 
   4  -4  17      248.94      251.72     31.25 o 
   5  -4  17       87.15       48.03     26.54 o 
   6  -4  17      408.42      348.47     39.73 o 
  -6  -3  17      129.02      118.50     25.43 o 
  -5  -3  17       49.18       33.22     22.18 o 
  -4  -3  17        0.00       -5.48     19.69 o 
  -3  -3  17        3.50        6.34     14.13 o 
  -2  -3  17      148.76      157.28     16.35 o 
  -1  -3  17       11.15       -1.28     15.84 o 
   0  -3  17       11.29       15.75     12.59 o 
   1  -3  17       41.33       48.12     14.81 o 
   2  -3  17       43.99       45.89     16.61 o 
   3  -3  17      134.91      133.22     19.18 o 
   4  -3  17        4.57        5.05     21.32 o 
   5  -3  17        0.04       -0.34     46.66 o 
   6  -3  17      288.19      320.13     36.90 o 
  -6  -2  17       43.85       -6.42     29.88 o 
  -5  -2  17       97.17       50.77     25.00 o 
  -4  -2  17        5.26       -3.51     20.81 o 
  -3  -2  17      313.11      315.33     29.02 o 
  -2  -2  17      285.66      307.28     19.44 o 
  -1  -2  17      190.49      187.33     16.27 o 
   0  -2  17      801.85      752.32     22.09 o 
   1  -2  17      152.39      155.74     14.73 o 
   2  -2  17      389.73      415.42     25.17 o 
   3  -2  17      657.32      599.33     28.51 o 
   4  -2  17       43.85       62.76     23.37 o 
   5  -2  17      158.59      118.15     27.23 o 
   6  -2  17       25.75       13.87     37.84 o 
   7  -2  17        0.25      -10.19     37.59 o 
  -6  -1  17       82.31       93.32     33.31 o 
  -5  -1  17       31.84        6.34     23.03 o 
  -4  -1  17       10.12      -23.29     30.39 o 
  -3  -1  17      237.44      241.19     26.54 o 
  -2  -1  17        7.65      -12.93     12.24 o 
  -1  -1  17      156.09      162.42     16.78 o 
   0  -1  17        0.38       -7.88     10.02 o 
   1  -1  17       24.35       25.86     13.27 o 
   2  -1  17       77.62       58.31     15.07 o 
   3  -1  17      177.54      156.85     17.98 o 
   4  -1  17       58.47       65.07     16.27 o 
   5  -1  17        0.77        7.62     21.15 o 
   6  -1  17       89.63       46.15     26.46 o 
   7  -1  17        7.57      -22.35     27.14 o 
  -6   0  17       53.54       79.11     31.08 o 
  -5   0  17       71.63       28.77     23.20 o 
  -4   0  17       76.90       88.61     22.95 o 
  -3   0  17        3.05      -20.98     28.17 o 
  -2   0  17       21.23       -5.74     20.72 o 
  -1   0  17        5.52        7.11     11.04 o 
   0   0  17       25.23       22.00     11.82 o 
   1   0  17        7.56        2.57      8.13 o 
   2   0  17       25.36       33.99     19.52 o 
   3   0  17      135.65      162.85     18.66 o 
   4   0  17       18.73       19.52     14.21 o 
   5   0  17      127.31      148.38     26.63 o 
   6   0  17       82.75       32.02     25.43 o 
   7   0  17       77.58       74.32     29.45 o 
  -6   1  17        0.99      -29.45     23.03 o 
  -5   1  17       19.90      -14.56     21.49 o 
  -4   1  17       22.61       14.21     21.40 o 
  -3   1  17       13.26      -18.66     19.09 o 
  -2   1  17       24.61       28.00     17.72 o 
  -1   1  17       41.61       37.59     11.73 o 
   0   1  17        8.81       -4.28     10.62 o 
   1   1  17        2.56        3.42      9.50 o 
   2   1  17       17.22       -3.00     12.41 o 
   3   1  17       33.47       31.08     15.92 o 
   4   1  17       29.85       42.47     16.27 o 
   5   1  17       21.69        6.59     23.03 o 
   6   1  17       56.85       41.27     24.32 o 
   7   1  17        6.96       50.77     36.82 o 
  -6   2  17       35.18      -20.21     29.28 o 
  -5   2  17        3.66       61.99     22.86 o 
  -4   2  17       18.28       16.61     20.63 o 
  -3   2  17       38.67       11.30     19.01 o 
  -2   2  17        3.47      -27.23     13.61 o 
  -1   2  17        0.02      -11.47      8.30 o 
   0   2  17      314.12      350.01     21.15 o 
   1   2  17       15.93        9.85      9.59 o 
   2   2  17      147.05      146.66     16.95 o 
   3   2  17        0.03        6.25     13.53 o 
   4   2  17       15.89       21.83     15.92 o 
   5   2  17        5.79       16.78     16.44 o 
   6   2  17       49.80       63.44     19.01 o 
   7   2  17       67.34       52.74     27.65 o 
  -6   3  17       12.74       -5.48     23.29 o 
  -5   3  17        1.65      -12.93     20.55 o 
  -4   3  17        3.14       -6.51     18.92 o 
  -3   3  17       58.47       30.14     18.49 o 
  -2   3  17       23.42        3.51     16.27 o 
  -1   3  17       58.51       52.48      9.93 o 
   0   3  17       19.58       12.24      8.65 o 
   1   3  17        3.54        2.48     10.02 o 
   2   3  17      141.79      158.39     16.95 o 
   3   3  17       97.94      137.25     17.81 o 
   4   3  17       56.70       47.95     17.21 o 
   5   3  17       62.71       82.96     19.61 o 
   6   3  17       63.72      106.08     25.94 o 
   7   3  17        1.99       30.57     26.37 o 
  -6   4  17        1.78      -22.00     28.51 o 
  -5   4  17       72.71       79.03     24.66 o 
  -4   4  17       39.33       67.04     22.18 o 
  -3   4  17     2145.85     1655.42     70.98 o 
  -2   4  17       27.63       -4.88     16.61 o 
  -1   4  17        1.29       -7.11     13.44 o 
   0   4  17        0.87      -16.78      8.39 o 
   1   4  17        4.30       -5.82     10.62 o 
   2   4  17        2.17      -14.38     27.14 o 
   3   4  17        9.90       -7.53     13.78 o 
   4   4  17       97.90      108.65     19.78 o 
   5   4  17       25.75       16.61     16.87 o 
   6   4  17      166.67      234.68     24.57 o 
   7   4  17      158.36      178.17     25.17 o 
  -6   5  17       20.13        2.91     23.20 o 
  -5   5  17       21.18        7.62     24.23 o 
  -4   5  17        6.96        0.68     20.12 o 
  -3   5  17      411.47      387.34     30.39 o 
  -2   5  17      213.69      342.47     55.14 o 
  -1   5  17      298.07      328.34     28.60 o 
   0   5  17      113.99      128.26     11.73 o 
   1   5  17        9.42        9.59      7.45 o 
   2   5  17      378.72      377.15     28.43 o 
   3   5  17      195.93      201.97     20.89 o 
   4   5  17      463.45      494.19     29.88 o 
   5   5  17       49.91       42.72     19.95 o 
   6   5  17        4.55       30.14     19.18 o 
   7   5  17       67.00       42.55     31.42 o 
  -6   6  17       97.52      101.63     27.31 o 
  -5   6  17      409.69      434.17     41.52 o 
  -4   6  17       38.45       54.45     18.66 o 
  -3   6  17     1317.90     1215.95     49.49 o 
  -2   6  17       59.90       77.91     22.77 o 
  -1   6  17        2.56        5.91     18.24 o 
   0   6  17      298.78      327.23     16.10 o 
   1   6  17     1259.53     1121.51     68.32 o 
   2   6  17      226.40      245.38     28.00 o 
   3   6  17      211.99      217.90     22.60 o 
   4   6  17      195.70      235.79     23.20 o 
   5   6  17     2654.79     2389.00     74.49 o 
   6   6  17      415.61      500.18     33.13 o 
   7   6  17      612.44      616.19     36.30 o 
  -6   7  17      171.38      153.60     52.74 o 
  -5   7  17       25.24       63.44     28.00 o 
  -4   7  17       80.98      116.61     23.37 o 
  -3   7  17     2114.42     1992.50    109.51 o 
  -2   7  17      771.49      729.04     47.09 o 
  -1   7  17     3268.77     2986.61    109.59 o 
   0   7  17      146.69      138.53     13.44 o 
   1   7  17      307.75      357.11     20.46 o 
   2   7  17      617.60      560.97     24.23 o 
   3   7  17     3268.20     3010.50    106.94 o 
   4   7  17      717.95      744.79     33.73 o 
   5   7  17      698.00      717.65     47.86 o 
   6   7  17       36.71       43.07     19.95 o 
   7   7  17       42.21       73.46     22.43 o 
  -5   8  17       14.25       -4.28     25.00 o 
  -4   8  17       52.92       35.27     39.90 o 
  -3   8  17       87.36      122.26     22.52 o 
  -2   8  17      112.73      124.49     34.59 o 
  -1   8  17      276.46      274.49     32.96 o 
   0   8  17      448.56      467.47     22.00 o 
   1   8  17      667.94      658.92     27.91 o 
   2   8  17       94.37       96.32     22.52 o 
   3   8  17      568.80      526.81     32.88 o 
   4   8  17      968.59      941.54     47.60 o 
   5   8  17        6.79       34.08     23.03 o 
   6   8  17      646.83      598.13     34.16 o 
   7   8  17      150.26      148.72     32.19 o 
  -5   9  17      113.23       94.01     44.86 o 
  -4   9  17      123.00      127.74     29.28 o 
  -3   9  17      263.59      243.41     34.76 o 
  -2   9  17      365.06      384.60     34.08 o 
  -1   9  17       71.06       41.44     20.03 o 
   0   9  17      211.67      217.38     29.88 o 
   1   9  17        0.21      -15.33     11.04 o 
   2   9  17      398.68      365.25     19.26 o 
   3   9  17      290.04      312.93     33.82 o 
   4   9  17      206.65      217.47     24.40 o 
   5   9  17      152.17      207.54     30.65 o 
   6   9  17      234.17      249.41     51.29 o 
   7   9  17        0.52       16.70     41.95 o 
  -5  10  17       48.33       49.40     42.55 o 
  -4  10  17      189.25      168.07     36.73 o 
  -3  10  17       52.03       53.94     23.72 o 
  -2  10  17        2.20       -3.34     19.01 o 
  -1  10  17       29.09       17.21     19.78 o 
   0  10  17      714.99      587.08     37.59 o 
   1  10  17       47.46       60.87     13.36 o 
   2  10  17      321.22      285.19     19.26 o 
   3  10  17      126.55      159.76     34.50 o 
   4  10  17      157.68      141.70     21.15 o 
   5  10  17      113.96       97.78     24.66 o 
   6  10  17      258.97      238.02     36.39 o 
  -4  11  17       26.18       46.32     43.32 o 
  -3  11  17       14.13       44.09     24.06 o 
  -2  11  17      106.62      122.43     26.37 o 
  -1  11  17       46.05       57.54     22.00 o 
   0  11  17       65.40       27.06     22.52 o 
   1  11  17       11.37      -33.22     20.12 o 
   2  11  17      112.06      104.80     18.15 o 
   3  11  17      101.80       95.72     22.69 o 
   4  11  17        9.49      -33.56     19.26 o 
   5  11  17       14.45       49.49     23.37 o 
   6  11  17       99.19       70.04     26.20 o 
  -3  12  17        9.77        5.74     39.38 o 
  -2  12  17       12.00        0.94     21.15 o 
  -1  12  17        0.29       27.57     21.23 o 
   0  12  17       98.48      106.00     25.26 o 
   1  12  17        7.90       -8.39     24.74 o 
   2  12  17       64.97       71.49     18.49 o 
   3  12  17        1.84       -6.94     20.98 o 
   4  12  17        8.48      -13.36     21.49 o 
   5  12  17        1.97       25.43     23.37 o 
  -3  13  17       39.77        5.48     43.15 o 
  -2  13  17        7.35       27.40     22.77 o 
  -1  13  17       15.03       43.32     26.28 o 
   0  13  17        4.24       22.18     22.18 o 
   1  13  17        0.23        5.14     22.60 o 
   2  13  17        4.03       12.16     17.21 o 
   3  13  17       31.02       53.60     28.08 o 
   4  13  17        0.25      -20.12     26.46 o 
   5  13  17       67.10       41.01     25.09 o 
  -2  14  17       28.50       33.48     42.55 o 
  -1  14  17        6.35       43.07     26.80 o 
   0  14  17       44.52       72.35     24.83 o 
   1  14  17        0.07        9.59     23.54 o 
   2  14  17       25.03       20.89     20.98 o 
   3  14  17       28.37       37.50     19.95 o 
   4  14  17        3.71       -8.39     24.06 o 
   0  15  17        7.53       24.66     58.05 o 
   1  15  17        0.01      -20.03     23.80 o 
   2  15  17       18.26       13.61     22.43 o 
  -2  -9  18        5.19      -22.69     19.01 o 
  -1  -9  18       17.42       45.04     31.59 o 
   0  -9  18        1.31       42.81     23.20 o 
   1  -9  18        0.20       56.17     32.45 o 
   2  -9  18        2.48        4.45     30.91 o 
  -3  -8  18       10.30       -3.34     19.69 o 
  -2  -8  18       12.87       14.90     18.75 o 
  -1  -8  18       14.23       16.10     19.18 o 
   0  -8  18        1.25       30.91     22.00 o 
   1  -8  18       51.52       88.53     35.19 o 
   2  -8  18        0.26       -8.82     21.32 o 
   3  -8  18        0.32       -0.09     23.72 o 
  -4  -7  18       59.21       79.11     23.72 o 
  -3  -7  18       58.73       33.99     20.03 o 
  -2  -7  18       15.18       20.29     18.07 o 
  -1  -7  18      113.63       87.24     26.20 o 
   0  -7  18       10.12        3.17     17.29 o 
   1  -7  18       42.52       47.00     23.12 o 
   2  -7  18       14.95       47.43     23.29 o 
   3  -7  18      366.52      322.09     66.01 o 
   4  -7  18       35.98      134.76     85.02 o 
  -4  -6  18      197.69      198.46     27.65 o 
  -3  -6  18      205.72      235.79     25.17 o 
  -2  -6  18       34.47       41.35     18.84 o 
  -1  -6  18       12.68      -18.24     16.95 o 
   0  -6  18       28.01        2.40     19.69 o 
   1  -6  18       65.87       43.07     18.58 o 
   2  -6  18        0.17       -0.60     21.66 o 
   3  -6  18       84.03       84.25     26.97 o 
   4  -6  18      129.04       99.92     29.54 o 
   5  -6  18      129.88      135.79     32.71 o 
  -5  -5  18       98.20       79.03     25.09 o 
  -4  -5  18      264.71      270.38     28.43 o 
  -3  -5  18       98.55       92.55     17.81 o 
  -2  -5  18      508.85      550.52     25.51 o 
  -1  -5  18        0.04        0.68     13.44 o 
   0  -5  18       40.76       40.84     14.64 o 
   1  -5  18        1.08      -17.64     15.41 o 
   2  -5  18      592.87      515.51     45.63 o 
   3  -5  18       40.87       88.27     25.86 o 
   4  -5  18      580.25      597.78    127.66 o 
   5  -5  18      160.47      138.36     31.42 o 
  -5  -4  18        7.86       -5.99     21.15 o 
  -4  -4  18      151.40      166.10     25.00 o 
  -3  -4  18        9.59       17.29     15.33 o 
  -2  -4  18       14.75        2.40     13.87 o 
  -1  -4  18        5.86       -5.57     12.84 o 
   0  -4  18      125.87      158.82     16.27 o 
   1  -4  18        1.47       11.39     25.43 o 
   2  -4  18        0.06       23.72     17.64 o 
   3  -4  18      159.30      165.41     29.28 o 
   4  -4  18      179.91      160.88     49.66 o 
   5  -4  18       32.00       40.15     26.03 o 
   6  -4  18       23.44       23.29     49.83 o 
  -5  -3  18       34.29       37.16     22.18 o 
  -4  -3  18      198.78      201.54     25.43 o 
  -3  -3  18      165.06      163.19     22.95 o 
  -2  -3  18      344.87      402.23     26.20 o 
  -1  -3  18       75.20       74.32     12.76 o 
   0  -3  18       25.36       24.23     13.36 o 
   1  -3  18       10.95        5.99     15.41 o 
   2  -3  18      248.29      257.97     39.21 o 
   3  -3  18      239.87      252.66     29.80 o 
   4  -3  18      220.57      213.79     30.31 o 
   5  -3  18       18.33       -2.48     24.83 o 
   6  -3  18        9.69       -2.83     25.94 o 
  -6  -2  18       10.44       -4.11     44.01 o 
  -5  -2  18       97.12       92.30     27.48 o 
  -4  -2  18      219.84      230.91     30.48 o 
  -3  -2  18      104.82       80.57     23.03 o 
  -2  -2  18      353.64      351.55     20.29 o 
  -1  -2  18       12.94       -0.68     12.41 o 
   0  -2  18      582.84      618.33     20.55 o 
   1  -2  18       22.17       -7.36     14.64 o 
   2  -2  18      449.84      441.70     25.94 o 
   3  -2  18      168.93      133.05     19.01 o 
   4  -2  18      175.36      265.16     42.64 o 
   5  -2  18      324.68      268.07     32.45 o 
   6  -2  18      102.98       95.21     79.45 o 
  -6  -1  18       45.74       10.96     25.17 o 
  -5  -1  18      179.03      207.11     29.97 o 
  -4  -1  18        0.04      -19.86     24.57 o 
  -3  -1  18      267.45      265.07     28.68 o 
  -2  -1  18       19.70       15.50     21.15 o 
  -1  -1  18       33.47       26.54     12.50 o 
   0  -1  18        3.12       -6.16     10.62 o 
   1  -1  18        3.11       16.10     14.64 o 
   2  -1  18        0.38        0.77     13.78 o 
   3  -1  18      200.21      187.50     20.03 o 
   4  -1  18        2.60       25.00     17.21 o 
   5  -1  18      282.08      304.63     47.95 o 
   6  -1  18      122.42      111.90     29.80 o 
   7  -1  18        6.84       41.87     29.20 o 
  -6   0  18        2.21      -28.17     24.23 o 
  -5   0  18        3.53        5.31     23.72 o 
  -4   0  18        7.75       -1.20     23.12 o 
  -3   0  18       21.21       -3.17     19.09 o 
  -2   0  18      100.93       37.07     30.91 o 
  -1   0  18       23.83       -2.65     12.76 o 
   0   0  18      129.60      156.34     16.18 o 
   1   0  18      139.75      160.11     16.10 o 
   2   0  18      128.70      116.35     17.04 o 
   3   0  18        1.92        7.02     14.64 o 
   4   0  18      108.46      137.33     18.92 o 
   5   0  18        2.11        4.54     20.63 o 
   6   0  18       17.61        0.43     23.37 o 
   7   0  18       79.91       62.76     29.37 o 
  -6   1  18       29.38       39.38     29.97 o 
  -5   1  18       30.42       -3.60     22.43 o 
  -4   1  18       12.08      -20.63     20.81 o 
  -3   1  18       30.23       16.18     26.80 o 
  -2   1  18       95.58      100.43     21.06 o 
  -1   1  18       38.37       35.70     12.33 o 
   0   1  18       39.16       26.71     12.24 o 
   1   1  18        7.33      -23.12     11.56 o 
   2   1  18       75.53       58.99     15.33 o 
   3   1  18       80.33       78.34     16.61 o 
   4   1  18       33.25       35.10     26.11 o 
   5   1  18        0.05       -2.91     21.23 o 
   6   1  18        9.98       23.03     23.97 o 
   7   1  18       11.25       10.02     26.97 o 
  -6   2  18       13.66       -8.99     28.00 o 
  -5   2  18        7.51       23.80     22.69 o 
  -4   2  18       22.97       19.69     21.32 o 
  -3   2  18      163.40      202.91     24.83 o 
  -2   2  18        0.50      -29.11     15.84 o 
  -1   2  18       56.99       22.00     11.64 o 
   0   2  18        2.54       -7.45     13.36 o 
   1   2  18      151.61      125.34     17.29 o 
   2   2  18       12.04       16.70     16.78 o 
   3   2  18       16.86        6.94     14.64 o 
   4   2  18        1.54       -0.09     14.64 o 
   5   2  18       39.53       45.12     19.61 o 
   6   2  18       29.19       36.82     18.58 o 
   7   2  18      101.35       67.55     29.20 o 
  -6   3  18       30.29       56.25     26.28 o 
  -5   3  18        6.48       30.82     22.77 o 
  -4   3  18        4.78       -0.43     19.78 o 
  -3   3  18       21.56       41.44     19.86 o 
  -2   3  18       98.62       91.27     26.37 o 
  -1   3  18       17.01       29.28     15.58 o 
   0   3  18       56.51       47.69     10.02 o 
   1   3  18       15.11       12.41     14.90 o 
   2   3  18      103.74      117.04     16.70 o 
   3   3  18       17.15       31.76     15.33 o 
   4   3  18       90.29       64.47     17.81 o 
   5   3  18       22.39       31.08     19.61 o 
   6   3  18       29.90       23.97     20.72 o 
   7   3  18        6.48       10.45     25.43 o 
  -6   4  18       21.83       71.49     25.60 o 
  -5   4  18       27.40       37.07     23.46 o 
  -4   4  18       25.43       20.21     20.72 o 
  -3   4  18      271.93      245.81     40.75 o 
  -2   4  18        0.05      -25.69     16.52 o 
  -1   4  18        7.97       -5.57     16.35 o 
   0   4  18      175.45      185.36     20.63 o 
   1   4  18       24.15       24.49     11.90 o 
   2   4  18      193.20      236.13     20.29 o 
   3   4  18       21.24       21.06     15.67 o 
   4   4  18       22.22       15.75     16.78 o 
   5   4  18       12.11       -9.42     22.09 o 
   6   4  18      132.22      158.91     35.87 o 
   7   4  18       11.37       22.00     26.97 o 
  -6   5  18       11.16       13.19     24.06 o 
  -5   5  18      117.82      216.61     30.05 o 
  -4   5  18       21.45       40.07     22.00 o 
  -3   5  18      356.42      416.02     31.85 o 
  -2   5  18       74.22       62.50     19.69 o 
  -1   5  18     1552.18     1405.85     71.83 o 
   0   5  18      102.80       73.55     11.73 o 
   1   5  18       59.04       41.35     11.13 o 
   2   5  18       66.21       47.95     19.52 o 
   3   5  18     2529.64     2386.60     72.43 o 
   4   5  18        0.28        3.08     16.10 o 
   5   5  18      170.34      206.85     29.02 o 
   6   5  18      104.36       68.24     26.88 o 
   7   5  18      768.37      730.15     37.59 o 
  -6   6  18      134.13      155.31     29.02 o 
  -5   6  18     1058.66     1161.92     75.17 o 
  -4   6  18       63.83      182.11     29.37 o 
  -3   6  18     1102.05     1097.79     55.14 o 
  -2   6  18      515.43      492.99     36.05 o 
  -1   6  18     4022.37     3731.14    246.32 o 
   0   6  18     4414.08     4188.52     93.24 o 
   1   6  18    13350.83    12392.94    261.05 o 
   2   6  18     2645.40     2579.16    161.99 o 
   3   6  18      760.38      773.90     41.87 o 
   4   6  18       71.80       90.93     29.88 o 
   5   6  18     1316.22     1301.48     48.63 o 
   6   6  18      255.31      300.78     28.00 o 
   7   6  18      205.85      225.60     26.97 o 
  -5   7  18      315.05      327.15     43.75 o 
  -4   7  18      128.92      125.77     29.62 o 
  -3   7  18       68.87       14.56     22.86 o 
  -2   7  18       94.45      157.62     26.03 o 
  -1   7  18        1.80      -16.18     17.64 o 
   0   7  18        4.94      -16.61     12.50 o 
   1   7  18        0.22       42.21     30.14 o 
   2   7  18      211.71      264.73     21.06 o 
   3   7  18      229.83      244.01     22.35 o 
   4   7  18       51.43       36.05     17.98 o 
   5   7  18      546.70      521.07     30.39 o 
   6   7  18      204.93      179.46     25.00 o 
   7   7  18      219.80      240.93     50.17 o 
  -5   8  18      113.51      107.79     31.08 o 
  -4   8  18      469.93      535.71     45.29 o 
  -3   8  18       22.67       40.07     60.10 o 
  -2   8  18      181.40      183.65     27.31 o 
  -1   8  18       74.97       55.48     20.63 o 
   0   8  18     1037.23      923.65     46.15 o 
   1   8  18       35.04       31.08     11.64 o 
   2   8  18      455.57      434.68     38.96 o 
   3   8  18       70.54       69.44     18.84 o 
   4   8  18      441.61      499.41     36.64 o 
   5   8  18        5.59       -8.30     17.29 o 
   6   8  18      382.55      424.84     31.76 o 
   7   8  18      135.56      146.66     25.26 o 
  -5   9  18       13.36       18.84     41.01 o 
  -4   9  18       23.63       37.67     25.51 o 
  -3   9  18       94.67       79.28     25.77 o 
  -2   9  18      445.70      393.67     32.45 o 
  -1   9  18      170.82      211.48     27.65 o 
   0   9  18      150.42      166.44     25.77 o 
   1   9  18        3.43       -5.14     12.67 o 
   2   9  18      269.77      275.09     23.89 o 
   3   9  18      157.61      175.69     23.12 o 
   4   9  18      455.48      450.01     31.25 o 
   5   9  18      123.35      126.20     28.43 o 
   6   9  18        9.81       45.89     25.51 o 
  -4  10  18      163.05      152.83     31.08 o 
  -3  10  18       20.97       30.31     30.05 o 
  -2  10  18       15.90        7.36     20.29 o 
  -1  10  18       90.73       59.08     22.09 o 
   0  10  18      415.45      416.70     38.70 o 
   1  10  18      250.20      229.37     21.66 o 
   2  10  18      173.04      163.27     16.78 o 
   3  10  18       37.79       49.57     20.38 o 
   4  10  18      144.40      124.06     20.38 o 
   5  10  18        9.82       17.29     20.29 o 
   6  10  18      102.92       59.50     30.82 o 
  -4  11  18        1.46       24.83     44.26 o 
  -3  11  18       39.43       22.43     24.74 o 
  -2  11  18       34.97       48.97     25.00 o 
  -1  11  18      103.07      126.80     25.94 o 
   0  11  18       23.34       25.17     22.00 o 
   1  11  18        3.73      -12.67     19.69 o 
   2  11  18       23.72       21.23     16.87 o 
   3  11  18      102.34       96.32     23.54 o 
   4  11  18       23.34        4.71     17.38 o 
   5  11  18        1.84      -26.20     21.83 o 
   6  11  18       19.98        7.96     31.16 o 
  -3  12  18        4.23       -4.45     37.59 o 
  -2  12  18       10.08       77.40     44.18 o 
  -1  12  18       26.92       28.77     22.00 o 
   0  12  18        7.98       17.64     23.20 o 
   1  12  18       49.41       41.87     23.97 o 
   2  12  18        5.11       34.76     17.38 o 
   3  12  18       47.68       45.29     22.95 o 
   4  12  18       19.45       19.26     26.11 o 
   5  12  18        1.88      -14.47     23.20 o 
  -2  13  18       46.39       62.76     29.28 o 
  -1  13  18        0.43        2.74     60.62 o 
   0  13  18        0.15        4.79     21.40 o 
   1  13  18        0.00        3.51     22.95 o 
   2  13  18        5.28        0.43     15.92 o 
   3  13  18       15.32        0.17     22.86 o 
   4  13  18       53.63       50.26     25.17 o 
  -1  14  18        1.32       39.90     39.73 o 
   0  14  18        1.16        9.25     23.03 o 
   1  14  18        2.33      -33.90     22.60 o 
   2  14  18        1.69       21.32     20.98 o 
   3  14  18        8.76       -1.28     22.95 o 
   0  -9  19       17.44       32.11     23.29 o 
   1  -9  19        1.88      -16.61     27.57 o 
  -2  -8  19        7.50       28.60     20.63 o 
  -1  -8  19       59.73       99.32     34.42 o 
   0  -8  19       62.84       71.66     23.89 o 
   1  -8  19      192.94      205.23     41.87 o 
   2  -8  19        7.69       39.47     24.74 o 
   3  -8  19       37.77       44.18     26.71 o 
  -3  -7  19       80.66       98.46     22.26 o 
  -2  -7  19       33.10       53.43     24.14 o 
  -1  -7  19      279.37      327.06     28.77 o 
   0  -7  19        9.35       -5.48     17.81 o 
   1  -7  19       29.00       38.78     23.37 o 
   2  -7  19       17.58        6.59     23.97 o 
   3  -7  19      234.99      256.94     50.00 o 
   4  -7  19       75.23       97.69     30.14 o 
  -4  -6  19       20.76       -6.34     22.09 o 
  -3  -6  19       18.35       21.92     22.35 o 
  -2  -6  19        6.63        8.90     17.12 o 
  -1  -6  19       26.16        8.90     15.67 o 
   0  -6  19       13.14       14.56     15.84 o 
   1  -6  19       12.76       27.14     22.43 o 
   2  -6  19       22.50       28.25     24.83 o 
   3  -6  19       42.44       39.21     24.40 o 
   4  -6  19      198.26      202.83     33.05 o 
  -4  -5  19       29.47       60.87     23.37 o 
  -3  -5  19       55.51       67.81     18.84 o 
  -2  -5  19       34.73       22.69     18.49 o 
  -1  -5  19       35.03       18.92     16.27 o 
   0  -5  19        0.36       -9.16     17.64 o 
   1  -5  19        5.09        0.09     16.87 o 
   2  -5  19      135.95      128.86     26.71 o 
   3  -5  19      111.97      102.14     53.43 o 
   4  -5  19        0.41        1.54     26.46 o 
   5  -5  19       27.09       29.11     29.02 o 
  -5  -4  19       23.73       19.01     22.95 o 
  -4  -4  19        4.80        6.42     21.15 o 
  -3  -4  19       64.19       28.34     24.49 o 
  -2  -4  19      154.28      154.54     20.46 o 
  -1  -4  19      204.30      241.10     32.79 o 
   0  -4  19      702.66      716.19     26.11 o 
   1  -4  19      207.70      228.00     23.37 o 
   2  -4  19      287.85      285.45     25.60 o 
   3  -4  19      105.60       83.82     28.60 o 
   4  -4  19       10.88      -22.60     23.63 o 
   5  -4  19        0.00      -27.74     25.17 o 
  -5  -3  19        6.47        5.74     22.18 o 
  -4  -3  19      131.72      105.91     24.83 o 
  -3  -3  19       63.99       61.05     22.00 o 
  -2  -3  19        3.92       -8.73     16.95 o 
  -1  -3  19       15.74       25.60     11.73 o 
   0  -3  19        0.01        1.20     12.76 o 
   1  -3  19       17.50      -18.92     15.07 o 
   2  -3  19        3.81       -9.59     16.01 o 
   3  -3  19      165.44      134.51     26.80 o 
   4  -3  19      117.91       99.66     42.38 o 
   5  -3  19       95.41       45.98     30.74 o 
   6  -3  19      181.86       85.53     30.74 o 
  -5  -2  19        3.21      -17.89     24.57 o 
  -4  -2  19       85.75       77.31     26.37 o 
  -3  -2  19       48.76       42.38     20.12 o 
  -2  -2  19      106.75      131.94     16.27 o 
  -1  -2  19        0.47        2.14     12.24 o 
   0  -2  19       52.56       42.04     11.39 o 
   1  -2  19        7.07        0.77     15.15 o 
   2  -2  19      139.97      151.37     20.29 o 
   3  -2  19        6.45      -11.13     15.58 o 
   4  -2  19      226.23      225.35     30.74 o 
   5  -2  19      108.47       95.21     36.82 o 
   6  -2  19       65.52       73.97     52.14 o 
  -5  -1  19       45.65        3.42     28.85 o 
  -4  -1  19        0.68      -13.19     27.06 o 
  -3  -1  19        6.67      -19.35     30.74 o 
  -2  -1  19        3.49      -17.04     18.41 o 
  -1  -1  19        0.41       -7.79     14.30 o 
   0  -1  19        0.60      -19.69      9.85 o 
   1  -1  19        0.50      -22.86     13.96 o 
   2  -1  19        0.34       -8.13     14.90 o 
   3  -1  19       85.57      116.61     18.84 o 
   4  -1  19        9.53       27.74     15.50 o 
   5  -1  19       95.84       88.10     46.40 o 
   6  -1  19       53.09       97.78     30.14 o 
  -6   0  19       27.02       16.87     26.46 o 
  -5   0  19       17.28       13.44     24.83 o 
  -4   0  19       23.09       -1.20     22.77 o 
  -3   0  19      118.66      120.72     28.94 o 
  -2   0  19        5.93      -19.09     26.63 o 
  -1   0  19       35.81       25.51     16.78 o 
   0   0  19       12.87      -12.24     11.04 o 
   1   0  19        3.90       -5.05     13.78 o 
   2   0  19        0.38       -6.51     13.96 o 
   3   0  19      168.84      197.52     20.38 o 
   4   0  19       71.44       98.55     17.81 o 
   5   0  19      127.78      150.09     28.08 o 
   6   0  19      128.14      174.75     37.84 o 
   7   0  19        3.98       12.50     68.67 o 
  -6   1  19      203.91      195.55     31.68 o 
  -5   1  19       41.29       25.86     24.14 o 
  -4   1  19       60.50       52.40     24.23 o 
  -3   1  19       15.38        6.94     36.90 o 
  -2   1  19       85.73       75.43     20.55 o 
  -1   1  19        0.72       -3.25     12.59 o 
   0   1  19       27.17       16.44     12.84 o 
   1   1  19        0.00        8.39     13.78 o 
   2   1  19      106.90      103.60     18.07 o 
   3   1  19       11.31       47.18     15.92 o 
   4   1  19       29.68       44.52     16.44 o 
   5   1  19       16.73        8.56     16.27 o 
   6   1  19       54.04       11.47     23.46 o 
   7   1  19        7.95       20.63     27.48 o 
  -6   2  19       27.26      -20.29     24.66 o 
  -5   2  19       62.55       72.18     25.94 o 
  -4   2  19       25.11      -10.87     21.75 o 
  -3   2  19      595.92      475.52     32.53 o 
  -2   2  19        0.00      -32.19     16.10 o 
  -1   2  19        6.84       11.47     16.61 o 
   0   2  19       45.91       19.61     12.50 o 
   1   2  19        0.52       -1.80     15.58 o 
   2   2  19       28.35       26.28     14.13 o 
   3   2  19       30.34        2.05     14.81 o 
   4   2  19       16.30      -10.53     16.95 o 
   5   2  19        9.02        9.25     22.95 o 
   6   2  19       42.96       77.14     26.71 o 
   7   2  19      163.64      190.67     48.37 o 
  -6   3  19        7.84        5.99     25.69 o 
  -5   3  19        2.14        2.48     23.54 o 
  -4   3  19       21.67        4.88     20.63 o 
  -3   3  19       12.02        7.88     19.44 o 
  -2   3  19       47.74       53.17     19.26 o 
  -1   3  19      169.30      209.25     22.52 o 
   0   3  19       24.39      -21.15     11.47 o 
   1   3  19       20.06       36.56     17.29 o 
   2   3  19       12.59       -9.25     20.03 o 
   3   3  19      142.64      146.92     19.61 o 
   4   3  19      146.63      160.28     20.29 o 
   5   3  19        0.00      -11.90     16.95 o 
   6   3  19       77.61      101.03     22.52 o 
   7   3  19        9.73       14.56     27.14 o 
  -6   4  19        9.12       -3.85     24.74 o 
  -5   4  19       66.42      100.34     26.63 o 
  -4   4  19        0.31       -2.83     20.63 o 
  -3   4  19      314.16      378.35     41.10 o 
  -2   4  19        2.95       10.87     25.51 o 
  -1   4  19      178.19      227.74     56.59 o 
   0   4  19      131.79      108.31     14.04 o 
   1   4  19     1558.22     1458.67     58.65 o 
   2   4  19      109.26       93.49     17.21 o 
   3   4  19       26.04       20.98     17.72 o 
   4   4  19       21.08       21.49     16.78 o 
   5   4  19     1169.29     1146.34     44.78 o 
   6   4  19        5.33       25.34     25.00 o 
   7   4  19      187.56      217.64     26.28 o 
  -5   5  19      417.65      475.95     44.44 o 
  -4   5  19      251.18      279.20     32.02 o 
  -3   5  19     2003.37     1926.83     67.47 o 
  -2   5  19      441.35      462.08     30.39 o 
  -1   5  19     5813.50     5232.03    180.83 o 
   0   5  19       58.41       38.53     30.82 o 
   1   5  19      494.49      482.80     22.43 o 
   2   5  19      276.84      331.17     28.94 o 
   3   5  19     7834.17     7180.52    192.55 o 
   4   5  19      677.66      685.71     51.80 o 
   5   5  19      375.82      485.11     38.53 o 
   6   5  19       89.62       81.17     21.15 o 
   7   5  19     1510.84     1299.42     51.46 o 
  -5   6  19      234.95      278.69     44.86 o 
  -4   6  19      477.85      549.92     38.19 o 
  -3   6  19     1199.10     1132.21     57.28 o 
  -2   6  19      249.97      228.00     29.37 o 
  -1   6  19      166.87      161.39     24.57 o 
   0   6  19       58.33       21.06     17.98 o 
   1   6  19       24.86       -6.68     27.06 o 
   2   6  19      141.92      144.18     20.55 o 
   3   6  19      964.50      898.99     37.07 o 
   4   6  19      173.38      171.41     21.92 o 
   5   6  19      546.65      556.77     32.71 o 
   6   6  19       40.19       50.51     20.29 o 
   7   6  19       16.42       48.80     23.37 o 
  -5   7  19      134.60      161.22     33.31 o 
  -4   7  19       92.65       88.36     33.56 o 
  -3   7  19      294.04      301.55     34.25 o 
  -2   7  19      915.32      936.40     49.06 o 
  -1   7  19      105.13      110.88     22.86 o 
   0   7  19      576.30      611.06     36.22 o 
   1   7  19        0.00      -13.27     13.44 o 
   2   7  19      778.36      692.31     28.34 o 
   3   7  19      402.08      460.97     28.25 o 
   4   7  19      769.71      678.18     32.96 o 
   5   7  19      103.94      110.28     21.58 o 
   6   7  19       52.78      109.76     23.03 o 
   7   7  19        0.01       -0.51     20.12 o 
  -5   8  19        0.28        5.91     27.74 o 
  -4   8  19        7.66       12.84     25.86 o 
  -3   8  19       18.87        8.39     42.72 o 
  -2   8  19        4.11       16.10     21.32 o 
  -1   8  19      229.06      279.29     29.71 o 
   0   8  19      628.09      624.41     36.99 o 
   1   8  19      799.51      779.81     25.60 o 
   2   8  19      369.92      389.30     23.03 o 
   3   8  19      619.42      712.43     28.77 o 
   4   8  19        0.97      -13.10     16.52 o 
   5   8  19       35.82        7.02     19.09 o 
   6   8  19        7.72       38.96     20.89 o 
  -4   9  19        0.13       32.88     27.14 o 
  -3   9  19        1.32       22.60     23.29 o 
  -2   9  19       79.83       77.31     38.01 o 
  -1   9  19       29.97      -10.36     17.04 o 
   0   9  19       31.16       18.84     19.09 o 
   1   9  19        1.29      -15.75     17.81 o 
   2   9  19      117.28       93.07     18.84 o 
   3   9  19       26.57       17.29     17.64 o 
   4   9  19       77.54       81.59     20.81 o 
   5   9  19       71.31      111.30     27.83 o 
   6   9  19      131.70      159.25     24.49 o 
  -4  10  19       15.34       14.64     26.37 o 
  -3  10  19       59.48       61.22     49.74 o 
  -2  10  19       27.80       44.95     27.57 o 
  -1  10  19        2.20      -13.10     20.12 o 
   0  10  19       27.12        4.20     20.38 o 
   1  10  19       45.72       17.64     20.89 o 
   2  10  19        4.92       -3.08     22.69 o 
   3  10  19       98.52      112.25     21.49 o 
   4  10  19       68.86       37.16     20.46 o 
   5  10  19      105.17      116.18     24.32 o 
   6  10  19       11.28       39.30     30.14 o 
  -3  11  19        0.10       40.50     39.81 o 
  -2  11  19        0.03       36.05     21.92 o 
  -1  11  19       22.87        6.85     21.23 o 
   0  11  19        0.00       21.40     21.32 o 
   1  11  19        0.93      -34.93     19.52 o 
   2  11  19        0.21        5.39     19.52 o 
   3  11  19       23.14       25.51     21.66 o 
   4  11  19        3.59       14.21     17.38 o 
   5  11  19        2.17       -3.34     28.85 o 
  -3  12  19       47.56       55.99     28.17 o 
  -2  12  19        1.22       32.45     30.99 o 
  -1  12  19        9.48       18.41     45.04 o 
   0  12  19        1.67       -6.59     24.32 o 
   1  12  19       17.28       20.21     23.12 o 
   2  12  19        0.09        5.05     19.01 o 
   3  12  19       23.28      -16.95     20.55 o 
   4  12  19        0.00      -24.23     21.49 o 
   5  12  19       25.57       11.22     23.54 o 
  -2  13  19       37.80      106.85     40.15 o 
  -1  13  19        0.18       16.70     30.31 o 
   0  13  19       20.15       53.60     25.00 o 
   1  13  19        0.01      -22.18     31.42 o 
   2  13  19       16.38        5.14     20.46 o 
   3  13  19        2.64        4.02     23.63 o 
   4  13  19       54.57       60.45     28.08 o 
  -1  14  19        3.50       90.50     27.06 o 
   0  14  19        9.20       42.21     25.94 o 
   1  14  19        0.00       30.57     25.69 o 
   2  14  19        5.50       19.09     25.51 o 
   3  14  19       10.75       17.38     24.74 o 
  -1  -8  20       22.87       39.04     21.49 o 
   0  -8  20       27.00       92.90     33.99 o 
   1  -8  20      171.07      167.30     40.58 o 
   2  -8  20       50.50       54.62     33.31 o 
  -2  -7  20       63.11       64.56     20.38 o 
  -1  -7  20       19.60       25.17     19.86 o 
   0  -7  20       28.08       26.20     18.24 o 
   1  -7  20        7.64       -6.59     23.12 o 
   2  -7  20       14.50       24.32     24.06 o 
   3  -7  20       10.45       65.50     26.71 o 
  -3  -6  20        5.02       17.98     19.52 o 
  -2  -6  20       22.84       25.43     18.41 o 
  -1  -6  20       50.38       68.84     20.89 o 
   0  -6  20      117.72      110.62     18.49 o 
   1  -6  20      122.94      119.69     25.77 o 
   2  -6  20       41.10       26.46     23.97 o 
   3  -6  20       24.21        1.97     24.40 o 
   4  -6  20        7.72        0.17     26.97 o 
  -4  -5  20       27.46       25.00     27.57 o 
  -3  -5  20       62.05       15.33     21.32 o 
  -2  -5  20       34.46       27.23     18.92 o 
  -1  -5  20        5.47       20.03     14.30 o 
   0  -5  20        0.76      -19.61     14.13 o 
   1  -5  20        0.53        9.08     17.29 o 
   2  -5  20       99.63      147.26     28.43 o 
   3  -5  20       72.14      141.95     28.68 o 
   4  -5  20       95.14       83.99     30.31 o 
   5  -5  20       45.71        4.62     29.62 o 
  -4  -4  20      118.33      151.54     26.20 o 
  -3  -4  20       47.10       80.22     22.26 o 
  -2  -4  20      269.94      288.45     19.18 o 
  -1  -4  20      204.62      228.09     19.35 o 
   0  -4  20      118.01      133.48     17.64 o 
   1  -4  20      279.88      331.00     26.28 o 
   2  -4  20      234.42      232.54     24.40 o 
   3  -4  20      151.54      205.83     30.91 o 
   4  -4  20      308.08      292.81     35.79 o 
   5  -4  20       13.38       12.33     26.54 o 
  -5  -3  20        0.81       18.84     23.20 o 
  -4  -3  20       23.94       10.10     21.92 o 
  -3  -3  20        4.71      -17.47     19.26 o 
  -2  -3  20        7.16       11.30     16.27 o 
  -1  -3  20        0.71        3.51     12.07 o 
   0  -3  20        0.23       -5.05     16.35 o 
   1  -3  20        6.66      -13.87     16.10 o 
   2  -3  20       12.78       -7.71     17.21 o 
   3  -3  20       29.67       44.18     23.97 o 
   4  -3  20        2.11       11.22     24.14 o 
   5  -3  20       17.43       15.41     26.28 o 
  -5  -2  20       77.24       92.30     29.54 o 
  -4  -2  20        0.83       -5.65     20.38 o 
  -3  -2  20       16.42       21.75     25.86 o 
  -2  -2  20        2.13       -4.71     17.47 o 
  -1  -2  20       32.89       24.66     15.84 o 
   0  -2  20       23.15       19.09     11.22 o 
   1  -2  20       77.98      104.37     21.23 o 
   2  -2  20       16.32       -3.51     16.01 o 
   3  -2  20       52.02       64.30     18.49 o 
   4  -2  20       37.22        6.51     24.06 o 
   5  -2  20       59.01       63.10     26.46 o 
   6  -2  20       51.97       42.55     50.43 o 
  -5  -1  20       26.89       20.81     30.74 o 
  -4  -1  20       39.55        8.56     24.49 o 
  -3  -1  20       26.87      -10.87     21.83 o 
  -2  -1  20       20.66       11.56     27.06 o 
  -1  -1  20       86.41       98.89     14.90 o 
   0  -1  20        0.74        8.05     10.70 o 
   1  -1  20        2.93       32.62     21.15 o 
   2  -1  20        9.86        3.25     15.84 o 
   3  -1  20      147.48      136.39     19.69 o 
   4  -1  20       47.65       15.92     27.06 o 
   5  -1  20        0.01       -0.43     23.63 o 
   6  -1  20       12.85       33.73     28.34 o 
  -5   0  20       29.13       28.34     26.54 o 
  -4   0  20      117.71      104.11     27.23 o 
  -3   0  20      136.72      108.65     25.17 o 
  -2   0  20       74.51       55.39     21.23 o 
  -1   0  20       70.70       75.34     15.58 o 
   0   0  20      222.20      254.46     17.12 o 
   1   0  20      307.16      318.50     25.43 o 
   2   0  20       68.01       54.11     16.61 o 
   3   0  20       92.47       88.27     26.28 o 
   4   0  20      153.92      200.09     21.83 o 
   5   0  20       18.11      -11.73     22.95 o 
   6   0  20       77.70       67.55     27.14 o 
  -5   1  20       27.05       18.75     25.77 o 
  -4   1  20       15.24      -12.16     23.12 o 
  -3   1  20       31.88      -13.70     23.80 o 
  -2   1  20      219.09      199.23     25.51 o 
  -1   1  20       14.01      -27.65     16.61 o 
   0   1  20       34.93       22.00     13.61 o 
   1   1  20        2.24        8.13     14.73 o 
   2   1  20       38.75       25.43     14.98 o 
   3   1  20       61.12       74.49     17.12 o 
   4   1  20       85.06       65.67     17.72 o 
   5   1  20       67.27       99.74     20.81 o 
   6   1  20       45.26       33.31     24.91 o 
  -5   2  20       95.80       72.26     26.54 o 
  -4   2  20       33.70      -17.89     22.09 o 
  -3   2  20      320.16      275.09     45.46 o 
  -2   2  20       10.46      -24.14     18.15 o 
  -1   2  20        8.10      -22.18     16.35 o 
   0   2  20       12.51       14.98     14.73 o 
   1   2  20       65.75       48.20     36.47 o 
   2   2  20       13.60       10.96     14.64 o 
   3   2  20      111.32      142.55     19.52 o 
   4   2  20        9.19       11.64     15.92 o 
   5   2  20       66.74       79.97     19.35 o 
   6   2  20      206.24      185.19     31.59 o 
   7   2  20      119.77      120.72     31.76 o 
  -5   3  20      269.54      320.64     56.94 o 
  -4   3  20        8.19       -3.85     22.52 o 
  -3   3  20       19.48       58.48     25.34 o 
  -2   3  20        0.42      -13.70     17.72 o 
  -1   3  20      376.04      423.30     29.37 o 
   0   3  20       14.76       11.22     12.93 o 
   1   3  20       22.12        1.28     17.89 o 
   2   3  20        1.09       -8.22     14.04 o 
   3   3  20      598.21      581.17     29.28 o 
   4   3  20       55.79       55.31     17.72 o 
   5   3  20        0.43      -23.72     26.88 o 
   6   3  20       49.31       53.51     20.12 o 
   7   3  20      709.94      679.21     54.88 o 
  -5   4  20      977.74      983.15     66.35 o 
  -4   4  20        0.19       40.93     23.12 o 
  -3   4  20     1841.74     1746.26     63.10 o 
  -2   4  20       83.76       90.50     45.89 o 
  -1   4  20      427.06      489.73     33.39 o 
   0   4  20      179.41       99.83     21.06 o 
   1   4  20     4187.32     3645.10    126.46 o 
   2   4  20      126.50      119.35     17.89 o 
   3   4  20       25.34       20.63     22.18 o 
   4   4  20       25.80       29.37     22.18 o 
   5   4  20     4088.83     3760.60    109.93 o 
   6   4  20       35.53       57.54     30.39 o 
   7   4  20      540.44      540.51     34.33 o 
  -5   5  20      701.00      731.78     40.33 o 
  -4   5  20       27.53       37.50     24.14 o 
  -3   5  20      219.00      281.17     29.11 o 
  -2   5  20      228.50      324.92     33.73 o 
  -1   5  20     1352.67     1309.27     82.96 o 
   0   5  20      121.60      160.88     49.14 o 
   2   5  20      138.65      159.85     23.63 o 
   3   5  20     1005.50      990.00     39.13 o 
   4   5  20       19.64       35.53     17.64 o 
   5   5  20       86.37       47.95     20.03 o 
   6   5  20      144.82      117.30     28.77 o 
   7   5  20      517.76      554.03     36.73 o 
  -5   6  20       97.46      119.78     31.42 o 
  -4   6  20       16.12       31.42     23.54 o 
  -3   6  20       16.51       18.49     24.49 o 
  -2   6  20        4.34      -11.64     19.78 o 
  -1   6  20        0.11      -23.80     17.81 o 
   0   6  20       65.58       44.95     18.75 o 
   1   6  20        0.22       -5.65     17.38 o 
   2   6  20       38.93       38.87     14.98 o 
   3   6  20      137.71      174.83     32.79 o 
   4   6  20      217.64      210.45     23.46 o 
   5   6  20      184.36      215.07     35.19 o 
   6   6  20      291.77      324.49     34.50 o 
   7   6  20      139.76      142.04     35.02 o 
  -5   7  20      146.23      194.52     63.96 o 
  -4   7  20      200.76      193.41     34.25 o 
  -3   7  20      398.52      424.67     75.86 o 
  -2   7  20       15.36       49.74     24.14 o 
  -1   7  20      529.99      485.45     33.82 o 
   0   7  20        5.14       17.29     18.32 o 
   1   7  20       18.32       -2.48     13.10 o 
   2   7  20       13.98       -5.82     13.70 o 
   3   7  20      992.35      989.23     39.47 o 
   4   7  20       50.52       22.77     18.32 o 
   5   7  20      195.70      236.99     26.11 o 
   6   7  20      350.66      373.98     31.08 o 
  -4   8  20       65.08       34.33     28.34 o 
  -3   8  20      236.63      277.06     59.93 o 
  -2   8  20      106.10       52.40     35.45 o 
  -1   8  20       58.73       78.77     22.86 o 
   0   8  20      189.55      236.05     27.48 o 
   1   8  20        4.70        4.62     15.07 o 
   2   8  20      160.25      196.92     27.14 o 
   3   8  20      172.17      194.44     29.88 o 
   4   8  20      244.71      294.35     26.28 o 
   5   8  20      123.44      113.10     29.88 o 
   6   8  20      362.53      349.75     30.82 o 
  -4   9  20        4.42      -29.11     23.97 o 
  -3   9  20        6.77       -2.65     24.23 o 
  -2   9  20       47.22       25.43     23.54 o 
  -1   9  20       34.65       -3.77     19.52 o 
   0   9  20       21.39       -5.91     18.32 o 
   1   9  20        5.71      -21.15     16.70 o 
   2   9  20       85.67       74.23     25.17 o 
   3   9  20       68.21       73.55     17.29 o 
   4   9  20       91.90       80.99     18.07 o 
   5   9  20        2.58       30.22     21.32 o 
   6   9  20       13.90       49.92     21.49 o 
  -4  10  20        0.87       21.92     26.63 o 
  -3  10  20       39.51       87.50     29.62 o 
  -2  10  20        0.00        9.67     21.66 o 
  -1  10  20        2.07       28.77     20.46 o 
   0  10  20       32.71       21.92     20.98 o 
   1  10  20       72.55       54.80     22.26 o 
   2  10  20       32.45       26.97     23.46 o 
   3  10  20       25.83       37.42     19.69 o 
   4  10  20        1.44       -7.36     22.26 o 
   5  10  20       19.20        7.62     21.15 o 
   6  10  20       44.62       49.06     23.46 o 
  -3  11  20        4.06       26.11     24.91 o 
  -2  11  20        8.81       30.48     22.35 o 
  -1  11  20       10.37       23.46     37.42 o 
   0  11  20        3.08        9.25     22.69 o 
   1  11  20        0.19        3.68     21.40 o 
   2  11  20        0.07       -3.60     21.23 o 
   3  11  20        8.89       -5.31     24.91 o 
   4  11  20       14.41       31.76     20.21 o 
   5  11  20        3.10       48.46     29.88 o 
  -2  12  20        0.24       32.28     22.00 o 
  -1  12  20        5.45       17.98     22.43 o 
   0  12  20       25.61       36.30     37.16 o 
   1  12  20        4.96       16.70     34.33 o 
   2  12  20       21.02       43.75     36.64 o 
   3  12  20       21.58       31.42     23.03 o 
   4  12  20        1.61        0.68     23.20 o 
  -1  13  20       15.91       22.60     24.40 o 
   0  13  20        6.99       28.77     27.74 o 
   1  13  20        0.31       10.10     23.54 o 
   2  13  20        9.69        0.94     36.13 o 
   3  13  20       15.52      -14.64     23.12 o 
   4  13  20       21.24        4.28     24.74 o 
   0  14  20      211.49      295.90     37.07 o 
   1  14  20       89.33      233.57     34.59 o 
   2  14  20      137.82      254.20     53.51 o 
  -1  -7  21       15.27       30.99     24.74 o 
   0  -7  21        2.36       60.10     30.91 o 
   1  -7  21        4.56       19.69     32.45 o 
   2  -7  21        1.79       65.33     26.20 o 
  -3  -6  21       40.81       36.82     30.39 o 
  -2  -6  21        9.96       28.51     26.03 o 
  -1  -6  21        4.74       11.13     19.18 o 
   0  -6  21       77.57      110.53     27.31 o 
   1  -6  21        4.37       10.36     23.03 o 
   2  -6  21       35.11       40.58     25.17 o 
   3  -6  21       21.67       27.91     26.71 o 
  -3  -5  21       14.06       -9.67     21.66 o 
  -2  -5  21       46.71       85.36     21.58 o 
  -1  -5  21       20.93       32.02     14.90 o 
   0  -5  21       19.14       48.29     19.09 o 
   1  -5  21        4.21       -0.77     17.98 o 
   2  -5  21       42.08        8.56     37.33 o 
   3  -5  21       32.89        1.46     24.66 o 
   4  -5  21        0.70       35.02     27.65 o 
  -4  -4  21        5.08        1.71     22.60 o 
  -3  -4  21       48.73       40.58     21.92 o 
  -2  -4  21        8.30      -14.81     13.36 o 
  -1  -4  21       45.72       30.99     14.98 o 
   0  -4  21      136.22      209.76     23.20 o 
   1  -4  21       94.17      115.24     21.58 o 
   2  -4  21      127.95      122.86     51.03 o 
   3  -4  21       66.81       37.50     26.46 o 
   4  -4  21      101.02       68.24     28.17 o 
   5  -4  21       26.74       18.92     50.17 o 
  -4  -3  21      166.03      133.82     26.63 o 
  -3  -3  21       88.07       74.15     22.35 o 
  -2  -3  21       51.13       48.89     19.86 o 
  -1  -3  21       98.12       99.06     14.30 o 
   0  -3  21        0.93        8.30     21.40 o 
   1  -3  21        0.48       13.70     17.64 o 
   2  -3  21        7.15       13.36     18.49 o 
   3  -3  21      103.24       84.33     26.46 o 
   4  -3  21      114.63       87.16     36.05 o 
   5  -3  21       35.00       36.05     27.40 o 
  -4  -2  21        1.85        8.13     22.43 o 
  -3  -2  21       75.79       79.62     21.58 o 
  -2  -2  21        1.63      -16.78     24.32 o 
  -1  -2  21        0.95       -5.31     15.24 o 
   0  -2  21        4.89       -3.25     15.84 o 
   1  -2  21       48.20       60.19     18.32 o 
   2  -2  21        3.94       -4.62     17.12 o 
   3  -2  21       20.33        9.08     18.24 o 
   4  -2  21        0.53      -16.27     27.14 o 
   5  -2  21       17.68        0.68     25.17 o 
  -5  -1  21       38.49       33.22     28.08 o 
  -4  -1  21       41.07       35.70     26.11 o 
  -3  -1  21       19.32       -0.68     23.29 o 
  -2  -1  21       38.91       16.61     18.49 o 
  -1  -1  21      208.48      218.75     18.07 o 
   0  -1  21       49.59       31.51     15.50 o 
   1  -1  21        6.07       13.61     16.95 o 
   2  -1  21      116.31      111.82     19.86 o 
   3  -1  21      181.48      204.97     22.60 o 
   4  -1  21       34.68       22.18     23.20 o 
   5  -1  21        0.50       17.64     24.74 o 
   6  -1  21      167.73      140.50     33.05 o 
  -5   0  21       13.71       -1.97     25.51 o 
  -4   0  21      228.71      288.19     33.48 o 
  -3   0  21       12.93       33.99     23.03 o 
  -2   0  21        9.20      -15.41     31.25 o 
  -1   0  21       11.25      -14.13     18.58 o 
   0   0  21      841.45      769.71     44.26 o 
   1   0  21       80.53       69.86     38.70 o 
   2   0  21      375.94      433.23     27.65 o 
   3   0  21       17.18       14.47     16.35 o 
   4   0  21       42.99       53.85     23.72 o 
   5   0  21       47.63       20.98     25.51 o 
   6   0  21      126.63       41.52     27.40 o 
  -5   1  21       55.70       21.92     25.69 o 
  -4   1  21        1.27      -20.89     23.12 o 
  -3   1  21      350.46      355.57     32.88 o 
  -2   1  21        1.60       -3.42     19.69 o 
  -1   1  21       91.85       64.38     20.81 o 
   0   1  21        1.21      -19.09     25.09 o 
   1   1  21        6.53       12.24     15.50 o 
   2   1  21        4.46       -4.02     15.24 o 
   3   1  21       64.67       64.56     18.07 o 
   4   1  21       18.77       18.24     17.04 o 
   5   1  21      430.27      432.29     28.08 o 
   6   1  21       35.17       52.83     25.94 o 
  -5   2  21        0.48       23.72     24.83 o 
  -4   2  21        0.01        0.26     23.72 o 
  -3   2  21      225.60      200.52     28.51 o 
  -2   2  21       27.81       -2.40     18.84 o 
  -1   2  21        0.02       -3.08     20.55 o 
   0   2  21        9.55      -11.90     12.84 o 
   1   2  21      216.08      209.08     24.91 o 
   2   2  21       58.54       63.27     17.04 o 
   3   2  21       32.55       48.20     17.04 o 
   4   2  21      194.10      156.00     21.06 o 
   5   2  21      453.09      403.35     40.15 o 
   6   2  21       16.22       -0.51     27.14 o 
  -5   3  21      110.28      106.08     36.39 o 
  -4   3  21       14.24       17.72     23.20 o 
  -3   3  21      510.70      507.63     34.68 o 
  -2   3  21        3.48       -6.34     18.41 o 
  -1   3  21     1141.19     1009.95     66.01 o 
   0   3  21        1.31       -4.37     12.76 o 
   1   3  21       35.37       12.59     17.64 o 
   2   3  21       10.66       14.56     15.15 o 
   3   3  21     2178.86     1742.50     57.54 o 
   4   3  21        3.15        6.59     17.12 o 
   5   3  21      247.04      214.13     32.53 o 
   6   3  21        1.24        7.45     18.07 o 
  -5   4  21      222.14      279.63     50.77 o 
  -4   4  21      225.34      268.58     31.08 o 
  -3   4  21      571.03      616.19     34.93 o 
  -2   4  21      215.26      196.92     32.45 o 
  -1   4  21      658.59      579.29     30.14 o 
   0   4  21       20.29       46.75     19.09 o 
   1   4  21     3263.88     2945.09    105.57 o 
   2   4  21        0.17        1.97     21.40 o 
   3   4  21       36.12       10.02     16.01 o 
   4   4  21      353.69      348.64     27.31 o 
   5   4  21      709.05      692.65     34.85 o 
   6   4  21      107.38      107.62     27.57 o 
  -5   5  21        0.79       11.90     24.83 o 
  -4   5  21       84.18      106.77     26.20 o 
  -3   5  21       25.81       15.92     21.58 o 
  -2   5  21       26.52       19.35     20.21 o 
  -1   5  21       28.76       18.41     20.46 o 
   0   5  21       26.80       49.74     19.35 o 
   1   5  21        7.99       -0.68     13.61 o 
   2   5  21       10.47       -5.48     29.20 o 
   3   5  21       94.31       94.27     18.75 o 
   4   5  21        8.36      -12.76     16.52 o 
   5   5  21        0.45      -19.52     17.47 o 
   6   5  21        3.83        6.94     19.78 o 
  -5   6  21       18.12        7.79     26.37 o 
  -4   6  21        0.70       -1.97     22.95 o 
  -3   6  21        8.18        0.09     24.32 o 
  -2   6  21       55.83       39.38     23.20 o 
  -1   6  21      191.75      199.58     27.65 o 
   0   6  21       41.52       37.93     19.78 o 
   1   6  21      461.54      413.96     21.15 o 
   2   6  21       28.97       29.45     14.81 o 
   3   6  21      593.42      637.00     31.59 o 
   4   6  21       70.05       72.60     19.61 o 
   5   6  21      105.92      141.95     23.20 o 
   6   6  21        4.41       39.73     20.63 o 
  -4   7  21        0.37      -30.99     26.28 o 
  -3   7  21      149.06      189.04     32.19 o 
  -2   7  21       10.77      -38.44     19.26 o 
  -1   7  21        8.86        9.93     19.52 o 
   0   7  21        4.84        4.02     17.55 o 
   1   7  21        6.69       11.47     19.95 o 
   2   7  21        4.44      -27.23     13.61 o 
   3   7  21      322.62      424.07     30.31 o 
   4   7  21        7.62       -5.82     17.47 o 
   5   7  21      528.69      478.60     33.48 o 
   6   7  21       69.24       77.40     22.69 o 
  -4   8  21        2.85       37.59     29.37 o 
  -3   8  21       15.49       40.58     38.44 o 
  -2   8  21      200.34      188.19     30.05 o 
  -1   8  21        9.52       10.96     19.69 o 
   0   8  21      610.54      516.79     35.36 o 
   1   8  21        2.97       43.32     28.25 o 
   2   8  21      546.12      508.31     23.97 o 
   3   8  21       84.19      119.01     18.66 o 
   4   8  21      148.95      161.90     23.03 o 
   5   8  21        0.98       -2.91     18.66 o 
   6   8  21       26.22       23.03     20.89 o 
  -4   9  21       14.54       26.03     28.85 o 
  -3   9  21       16.93        4.37     25.69 o 
  -2   9  21       27.32        3.17     23.12 o 
  -1   9  21       38.61       46.83     30.05 o 
   0   9  21       24.85       28.77     20.72 o 
   1   9  21        1.40       10.70     27.40 o 
   2   9  21       11.08        7.96     16.70 o 
   3   9  21       47.94       32.28     16.70 o 
   4   9  21       18.73       -6.76     15.75 o 
   5   9  21        0.00        5.48     17.38 o 
   6   9  21       47.66       78.85     31.16 o 
  -3  10  21       29.19       39.64     26.97 o 
  -2  10  21        0.37       -6.25     22.86 o 
  -1  10  21        0.03        8.48     21.92 o 
   0  10  21        2.02        9.67     20.46 o 
   1  10  21       16.07      -16.70     27.57 o 
   2  10  21        5.45       22.95     20.03 o 
   3  10  21        1.32      -15.67     14.98 o 
   4  10  21        6.15        0.17     16.27 o 
   5  10  21        7.87        7.19     17.47 o 
  -3  11  21       43.27       56.25     41.61 o 
  -2  11  21        1.92       11.04     36.82 o 
  -1  11  21        6.31       50.69     23.20 o 
   0  11  21        0.07        0.09     32.96 o 
   1  11  21        0.12       21.15     32.71 o 
   2  11  21        0.02        9.50     21.40 o 
   3  11  21       16.37       -1.37     19.61 o 
   4  11  21        4.47        8.90     26.63 o 
   5  11  21       16.48       28.25     39.04 o 
  -2  12  21       19.44       50.26     25.09 o 
  -1  12  21        0.15        1.71     31.51 o 
   0  12  21        1.67       30.05     23.63 o 
   1  12  21       19.19       42.38     43.58 o 
   2  12  21        5.02       10.02     35.10 o 
   3  12  21        0.11       -4.54     33.22 o 
   4  12  21       22.18       41.01     30.48 o 
  -1  13  21       64.10      123.46     29.45 o 
   0  13  21        3.22       17.12     50.09 o 
   1  13  21        0.70       28.51     24.57 o 
   2  13  21       16.82       17.29     36.30 o 
   3  13  21       80.51      138.02     29.02 o 
  -2  -6  22        0.86       15.58     19.01 o 
  -1  -6  22        3.62       19.86     28.85 o 
   0  -6  22      127.81      177.31     30.14 o 
   1  -6  22       16.17       10.19     22.77 o 
   2  -6  22       39.66       40.24     26.54 o 
  -3  -5  22        0.76      -26.71     22.95 o 
  -2  -5  22        7.14       21.32     26.20 o 
  -1  -5  22        0.28       -3.85     17.81 o 
   0  -5  22       13.72       46.58     19.95 o 
   1  -5  22        0.26       -5.05     18.15 o 
   2  -5  22        8.19       50.00     25.26 o 
   3  -5  22        3.29       20.72     25.43 o 
  -3  -4  22      123.15      171.32     26.37 o 
  -2  -4  22        1.22      -21.92     19.01 o 
  -1  -4  22        0.01       -0.26     18.32 o 
   0  -4  22        0.74      -26.97     19.52 o 
   1  -4  22       30.04        5.74     18.15 o 
   2  -4  22        0.21       -7.71     23.29 o 
   3  -4  22       35.02       -7.53     24.91 o 
   4  -4  22        0.18       -2.40     28.00 o 
  -4  -3  22        7.26      -23.97     22.00 o 
  -3  -3  22       14.37        4.11     20.55 o 
  -2  -3  22       56.11       19.44     19.95 o 
  -1  -3  22       15.61       -4.97     12.41 o 
   0  -3  22       12.00       13.70     22.35 o 
   1  -3  22        0.08      -28.25     16.95 o 
   2  -3  22       37.14        9.25     18.75 o 
   3  -3  22       32.48      -15.07     23.97 o 
   4  -3  22      106.69      102.06     30.05 o 
   5  -3  22       13.40       12.33     27.83 o 
  -4  -2  22       32.97       47.60     24.06 o 
  -3  -2  22       60.35       75.52     22.60 o 
  -2  -2  22        2.86      -20.55     21.83 o 
  -1  -2  22        2.44        5.39     12.24 o 
   0  -2  22       48.93       53.68     17.47 o 
   1  -2  22      121.17      114.81     21.06 o 
   2  -2  22       42.87       23.89     18.75 o 
   3  -2  22        2.35       30.99     24.49 o 
   4  -2  22       31.57       -1.11     35.10 o 
   5  -2  22      111.50       26.71     27.83 o 
  -4  -1  22        1.36        9.93     25.60 o 
  -3  -1  22        6.44      -12.16     23.72 o 
  -2  -1  22      511.77      532.03     31.76 o 
  -1  -1  22        7.16        7.88     18.24 o 
   0  -1  22      258.81      276.89     23.97 o 
   1  -1  22        2.01      -15.15     16.61 o 
   2  -1  22      420.59      435.62     29.88 o 
   3  -1  22        4.44       16.10     17.89 o 
   4  -1  22      413.22      382.37     55.99 o 
   5  -1  22        4.05       -7.79     25.69 o 
  -4   0  22       61.25       65.33     27.74 o 
  -3   0  22       68.19       39.21     24.66 o 
  -2   0  22        8.83       -7.36     20.63 o 
  -1   0  22      119.50       90.84     38.19 o 
   0   0  22       14.36      -13.87     18.49 o 
   1   0  22      341.17      345.21     30.74 o 
   2   0  22        1.26       10.87     16.35 o 
   3   0  22       99.63       74.83     19.52 o 
   4   0  22       11.92        3.94     16.35 o 
   5   0  22        7.57      -29.28     23.63 o 
   6   0  22        4.32      -10.96     25.60 o 
  -5   1  22        6.63      -11.30     26.03 o 
  -4   1  22       67.48       53.77     27.23 o 
  -3   1  22        5.73      -25.86     22.26 o 
  -2   1  22       64.35       45.81     22.77 o 
  -1   1  22      114.00       79.28     22.09 o 
   0   1  22       21.14       -5.39     32.79 o 
   1   1  22        8.72      -21.66     22.09 o 
   2   1  22        3.29      -16.27     15.07 o 
   3   1  22      281.32      259.68     23.89 o 
   4   1  22       43.16       35.79     18.15 o 
   5   1  22       11.18       -4.88     23.54 o 
   6   1  22      157.09      128.77     33.05 o 
  -5   2  22       56.06       57.96     27.91 o 
  -4   2  22       13.84       -5.22     24.32 o 
  -3   2  22       65.11       55.05     23.63 o 
  -2   2  22       28.16        2.91     20.03 o 
  -1   2  22      130.11      120.29     21.15 o 
   0   2  22       29.57       -4.45     16.18 o 
   1   2  22      535.62      434.43     32.53 o 
   2   2  22        2.39      -17.81     14.38 o 
   3   2  22       97.87       84.16     18.75 o 
   4   2  22       45.45       37.24     31.68 o 
   5   2  22      288.56      316.70     37.24 o 
   6   2  22        0.86        1.97     30.91 o 
  -5   3  22      100.32       78.08     28.34 o 
  -4   3  22       23.90       29.62     24.83 o 
  -3   3  22      221.76      179.20     31.08 o 
  -2   3  22       32.89       32.19     20.72 o 
  -1   3  22      685.31      579.03     68.49 o 
   0   3  22       42.86       61.64     24.57 o 
   1   3  22       32.66       22.00     18.41 o 
   2   3  22       30.64       47.00     16.70 o 
   3   3  22     1090.94     1027.76     40.67 o 
   4   3  22        0.07        8.39     16.70 o 
   5   3  22       14.89       27.06     18.24 o 
   6   3  22       82.38       70.89     26.88 o 
  -5   4  22       27.35       17.21     26.03 o 
  -4   4  22       15.69       22.77     24.49 o 
  -3   4  22      145.08      146.24     35.10 o 
  -2   4  22        6.08       -8.13     19.18 o 
  -1   4  22       33.93       -1.63     15.75 o 
   0   4  22      471.37      530.15     54.97 o 
   1   4  22        0.92       13.70     17.98 o 
   2   4  22      228.53      214.73     21.92 o 
   3   4  22       67.68       31.16     18.92 o 
   4   4  22        5.14       -8.30     16.35 o 
   5   4  22       36.36       25.17     19.01 o 
   6   4  22       42.94       17.38     26.80 o 
  -4   5  22       25.11       46.40     24.91 o 
  -3   5  22       19.64       11.47     22.00 o 
  -2   5  22      124.54      141.61     24.49 o 
  -1   5  22        6.87       22.69     21.06 o 
   0   5  22       22.40       19.78     25.51 o 
   1   5  22        6.51        2.83     16.61 o 
   2   5  22       27.04       12.76     15.15 o 
   3   5  22      538.72      635.54     31.94 o 
   4   5  22       70.63       47.00     18.75 o 
   5   5  22      104.96      108.73     44.61 o 
   6   5  22       98.37      105.40     23.03 o 
  -4   6  22      105.31      112.07     28.08 o 
  -3   6  22      177.08      227.66     72.95 o 
  -2   6  22       19.31       27.23     23.37 o 
  -1   6  22       73.97       58.39     22.86 o 
   0   6  22       15.97        4.02     18.32 o 
   1   6  22       15.56       23.63     25.86 o 
   2   6  22        2.49       -7.62     19.61 o 
   3   6  22      310.14      299.15     38.70 o 
   4   6  22       62.73       89.98     28.60 o 
   5   6  22      315.15      333.48     30.65 o 
   6   6  22       57.05       35.45     21.06 o 
  -4   7  22       75.26       56.59     29.54 o 
  -3   7  22       16.35       11.90     26.20 o 
  -2   7  22        7.10        5.99     27.14 o 
  -1   7  22        1.27       -9.08     24.57 o 
   0   7  22        1.75       -9.59     18.49 o 
   1   7  22        0.38        8.90     25.09 o 
   2   7  22        1.53       -8.90     13.61 o 
   3   7  22        4.57        3.25     16.61 o 
   4   7  22       34.60       45.89     26.28 o 
   5   7  22        3.49      -22.18     18.75 o 
   6   7  22       41.19       70.04     22.60 o 
  -4   8  22        5.25       31.25     30.39 o 
  -3   8  22        7.67       -6.68     26.03 o 
  -2   8  22       17.82       -7.79     36.90 o 
  -1   8  22      121.81      105.05     24.66 o 
   0   8  22       58.20       54.28     21.83 o 
   1   8  22      182.35      189.64     39.13 o 
   2   8  22       62.09       67.72     20.55 o 
   3   8  22      199.13      274.49     22.77 o 
   4   8  22       99.49       79.62     21.23 o 
   5   8  22        0.76      -33.39     17.89 o 
   6   8  22       70.30       64.21     22.43 o 
  -3   9  22        3.97       -2.65     25.51 o 
  -2   9  22        1.51      -21.83     21.66 o 
  -1   9  22       17.34       24.83     22.77 o 
   0   9  22        0.01      -33.82     19.01 o 
   1   9  22        0.15       25.51     29.71 o 
   2   9  22        0.16       -9.33     14.81 o 
   3   9  22       73.93      105.14     18.84 o 
   4   9  22        1.25       -8.39     18.92 o 
   5   9  22        7.45       11.39     17.89 o 
  -3  10  22        9.50       36.82     28.43 o 
  -2  10  22        5.60       11.99     35.87 o 
  -1  10  22       14.47       27.14     23.12 o 
   0  10  22        1.21        6.85     21.23 o 
   1  10  22       27.07       57.96     34.85 o 
   2  10  22        0.26      -13.70     19.86 o 
   3  10  22       15.19       29.62     16.61 o 
   4  10  22        1.94       19.09     16.95 o 
   5  10  22        0.45      -24.57     17.89 o 
  -2  11  22        1.26       33.99     35.10 o 
  -1  11  22        2.31        7.62     23.20 o 
   0  11  22        6.34       -7.36     21.23 o 
   1  11  22        0.21       27.31     31.59 o 
   2  11  22       19.07       84.33     39.21 o 
   3  11  22       11.85       -6.85     20.89 o
[truncated: 29,302 more chars]
